# Supplementary material for: Proteomic profiling of formalin-fixed paraffine-embedded tissue reveals key proteins related to lung dysfunction in idiopathic pulmonary fibrosis
Source: Front Oncol. 2024 Jan 23;13:1275346. doi: 10.3389/fonc.2023.1275346 (PMC10844556; doi:10.3389/fonc.2023.1275346)
Supplement: Supplementary File 1 — Total proteins from Mass Spectrometry Analysis with LFQ ≠0 in at least one of the replicates. [file DataSheet_2.xlsx]

## Sheet: Supplementary File1_LFQ triplic
Total proteins identified for LFQ intensity value diff. From 0 in one of biological replicates
LFQ intensity _1_r002_pz16	LFQ intensity _1_r021_pz16	LFQ intensity _10_10_pz13	LFQ intensity _10_10_pz9	LFQ intensity _10_18_pz13	LFQ intensity _10_18_pz9	LFQ intensity _10_39_pz13	LFQ intensity _10_39_pz9	LFQ intensity _11_11_Pz8	LFQ intensity _11_17_pz8	LFQ intensity _11_r014_pz11	LFQ intensity _11_r033_pz11	LFQ intensity _12_12_pz8	LFQ intensity _12_r015_pz19	LFQ intensity _12_r034_pz19	LFQ intensity _2_02_CTRL4_311436_20	LFQ intensity _2_26_CTRL4_311436_20	LFQ intensity _2_30_CTRL4_311436_20	LFQ intensity _2_r001_pz10	LFQ intensity _2_r002_pz10	LFQ intensity _2_r003_Pz10	LFQ intensity _29_CTRL2_33213	LFQ intensity _3_03_Pz6	LFQ intensity _3_25_pz6	LFQ intensity _3_31_pz6	LFQ intensity _3_r004_pz15	LFQ intensity _3_r023_pz15	LFQ intensity _4_04_Pz5	LFQ intensity _4_24_Pz5	LFQ intensity _4_32_pz5	LFQ intensity _5_05_PZ3	LFQ intensity _5_23_PZ3	LFQ intensity _5_33_PZ3	LFQ intensity _5_r001_pz12	LFQ intensity _5_r002_pz12	LFQ intensity _5_r003_pz12	LFQ intensity _6_06_pz7	LFQ intensity _6_22-pz7	LFQ intensity _6_34_pz7	LFQ intensity _6_r008_CTRL3_42574_08	LFQ intensity _6_r027_CTRL3_42574_08	LFQ intensity _6_r039_CTRL3_42574_08	LFQ intensity _7_07_PZ1	LFQ intensity _7_21_PZ1	LFQ intensity _7_36_PZ1	LFQ intensity _7_r009_CTRL5	LFQ intensity _7_r028_CTRL5	LFQ intensity _8_08_PZ2	LFQ intensity _8_20_PZ2	LFQ intensity _8_37_PZ2
#!{Type}E	E	E	E	E	E	E	E	E	E	E	E	E	E	E	E	E	E	E	E	E	E	E	E	E	E	E	E	E	E	E	E	E	E	E	E	E	E	E	E	E	E	E	E	E	E	E	E	E	E
NaN	NaN	NaN	NaN	NaN	NaN	NaN	NaN	NaN	NaN	NaN	NaN	NaN	NaN	NaN	NaN	NaN	NaN	NaN	NaN	NaN	NaN	NaN	NaN	NaN	NaN	NaN	NaN	NaN	NaN	NaN	NaN	NaN	NaN	NaN	NaN	NaN	NaN	NaN	NaN	NaN	NaN	NaN	NaN	NaN	NaN	NaN	NaN	NaN	NaN
NaN	NaN	NaN	NaN	NaN	NaN	NaN	NaN	NaN	NaN	NaN	NaN	NaN	NaN	NaN	NaN	NaN	NaN	NaN	NaN	NaN	NaN	NaN	NaN	NaN	NaN	NaN	NaN	NaN	NaN	NaN	NaN	NaN	NaN	NaN	NaN	NaN	NaN	NaN	NaN	NaN	NaN	NaN	NaN	NaN	NaN	NaN	NaN	NaN	NaN
NaN	NaN	NaN	NaN	NaN	NaN	NaN	NaN	NaN	NaN	NaN	NaN	NaN	NaN	NaN	NaN	NaN	NaN	NaN	NaN	NaN	NaN	NaN	NaN	NaN	NaN	NaN	NaN	NaN	NaN	NaN	NaN	NaN	NaN	NaN	NaN	NaN	NaN	NaN	NaN	NaN	NaN	NaN	NaN	NaN	NaN	NaN	NaN	NaN	NaN
NaN	NaN	NaN	NaN	NaN	NaN	NaN	NaN	NaN	NaN	NaN	NaN	NaN	21.9236850738525	22.0165843963623	NaN	NaN	NaN	NaN	NaN	NaN	NaN	NaN	NaN	NaN	NaN	NaN	NaN	NaN	NaN	NaN	NaN	NaN	NaN	NaN	NaN	NaN	NaN	NaN	NaN	NaN	NaN	NaN	NaN	NaN	NaN	NaN	NaN	NaN	NaN
NaN	NaN	NaN	NaN	NaN	NaN	NaN	NaN	NaN	NaN	NaN	NaN	NaN	22.2105941772461	22.1833171844482	NaN	NaN	NaN	NaN	NaN	NaN	NaN	NaN	NaN	NaN	NaN	NaN	NaN	NaN	NaN	NaN	NaN	NaN	NaN	NaN	NaN	NaN	NaN	NaN	NaN	NaN	NaN	NaN	NaN	NaN	NaN	NaN	NaN	NaN	NaN
NaN	NaN	NaN	NaN	NaN	NaN	NaN	NaN	NaN	NaN	NaN	NaN	NaN	NaN	NaN	NaN	NaN	NaN	NaN	NaN	NaN	NaN	NaN	NaN	NaN	NaN	NaN	NaN	NaN	NaN	NaN	NaN	NaN	NaN	NaN	NaN	NaN	NaN	NaN	NaN	NaN	NaN	NaN	NaN	NaN	NaN	NaN	NaN	NaN	NaN
NaN	NaN	NaN	NaN	NaN	NaN	NaN	NaN	NaN	NaN	NaN	NaN	NaN	NaN	NaN	NaN	NaN	NaN	NaN	NaN	NaN	NaN	NaN	NaN	NaN	NaN	NaN	NaN	NaN	NaN	NaN	NaN	NaN	NaN	NaN	NaN	NaN	NaN	NaN	NaN	NaN	NaN	NaN	NaN	NaN	NaN	NaN	NaN	NaN	NaN
NaN	NaN	NaN	NaN	NaN	NaN	NaN	NaN	NaN	NaN	NaN	NaN	NaN	NaN	NaN	NaN	NaN	NaN	17.1422061920166	17.2623329162598	17.3615322113037	NaN	NaN	NaN	NaN	NaN	NaN	NaN	NaN	NaN	NaN	NaN	NaN	NaN	NaN	NaN	NaN	NaN	NaN	NaN	NaN	NaN	NaN	NaN	NaN	NaN	NaN	NaN	NaN	NaN
NaN	NaN	NaN	NaN	NaN	NaN	NaN	NaN	NaN	NaN	NaN	NaN	NaN	NaN	NaN	NaN	16.3284111022949	NaN	NaN	NaN	NaN	16.4264450073242	NaN	NaN	NaN	NaN	NaN	NaN	16.5593776702881	NaN	NaN	NaN	NaN	NaN	NaN	NaN	NaN	NaN	NaN	NaN	NaN	NaN	16.1280345916748	16.1972942352295	NaN	NaN	NaN	NaN	NaN	NaN
NaN	16.0850582122803	16.2138061523438	NaN	16.4045753479004	NaN	NaN	NaN	NaN	NaN	NaN	NaN	NaN	16.2997264862061	16.2660369873047	16.1152267456055	16.3182430267334	16.4828071594238	16.7426776885986	NaN	16.4525947570801	16.4670639038086	NaN	NaN	NaN	16.4620227813721	16.3745307922363	16.4588718414307	16.482666015625	16.5047569274902	NaN	NaN	NaN	NaN	16.2183170318604	16.4051914215088	NaN	NaN	16.3032817840576	15.6316604614258	15.7384090423584	15.594820022583	NaN	NaN	NaN	16.3256568908691	NaN	NaN	NaN	15.4429759979248
NaN	NaN	18.0417976379395	NaN	18.0675506591797	17.7435989379883	18.0466022491455	17.5751113891602	NaN	17.5275688171387	NaN	NaN	NaN	16.6564807891846	NaN	NaN	16.7068462371826	16.5423374176025	16.9328384399414	16.4629974365234	16.9112281799316	15.9853525161743	18.1367607116699	17.9112281799316	18.0529289245605	NaN	17.0008583068848	16.6352367401123	16.5799198150635	16.6985969543457	17.0759811401367	17.0911464691162	17.0722160339355	16.4747047424316	NaN	16.6126670837402	16.8924961090088	17.2425594329834	NaN	16.9108772277832	16.8361492156982	16.8218994140625	16.9079475402832	17.2840099334717	16.9746608734131	NaN	NaN	NaN	NaN	NaN
NaN	NaN	18.6844882965088	19.497730255127	18.6480770111084	19.3962993621826	18.4970092773438	19.5742969512939	NaN	NaN	NaN	NaN	NaN	NaN	18.2365474700928	20.0989265441895	19.64772605896	18.6848316192627	19.6628379821777	19.6133861541748	19.4237594604492	19.8372745513916	19.0280456542969	19.1231307983398	NaN	18.5057182312012	18.5897388458252	20.1067409515381	20.0672340393066	19.6642112731934	20.2953567504883	20.1339550018311	20.0330848693848	20.1502876281738	20.2224655151367	20.3352718353271	NaN	20.0690727233887	19.7319488525391	NaN	NaN	NaN	20.8670291900635	20.9665584564209	20.9164123535156	18.3401279449463	NaN	20.0074443817139	20.0551013946533	NaN
NaN	NaN	20.1643524169922	20.0574836730957	19.6369724273682	18.9063911437988	19.5581474304199	19.9143123626709	19.2879371643066	19.0109977722168	17.3812732696533	16.8395977020264	NaN	16.7378025054932	16.6332511901855	18.8061218261719	18.88258934021	19.1205768585205	17.6141052246094	17.6672649383545	17.6957454681396	18.8311157226563	19.5066680908203	19.5269012451172	19.3597965240479	18.8171272277832	18.9828720092773	17.953161239624	17.8232669830322	17.8924369812012	18.242467880249	18.2190647125244	18.2445125579834	17.9589500427246	18.0034408569336	17.9147930145264	19.0182704925537	19.0909385681152	19.0651321411133	18.0544128417969	17.9102916717529	18.0332717895508	18.5602588653564	17.8703880310059	18.6482524871826	18.3450756072998	18.3344211578369	18.3540592193604	NaN	18.2576923370361
24.7954082489014	24.7792644500732	NaN	NaN	21.1964054107666	NaN	NaN	NaN	NaN	NaN	25.0432262420654	24.9848537445068	NaN	26.9500465393066	25.0597801208496	NaN	NaN	NaN	NaN	NaN	NaN	NaN	NaN	NaN	NaN	24.1074123382568	NaN	NaN	NaN	NaN	NaN	NaN	NaN	NaN	23.8588962554932	NaN	NaN	NaN	23.0245361328125	NaN	NaN	NaN	NaN	NaN	NaN	NaN	NaN	NaN	NaN	NaN
NaN	NaN	19.9621162414551	NaN	NaN	NaN	NaN	NaN	NaN	NaN	NaN	NaN	NaN	NaN	NaN	19.5714302062988	NaN	NaN	19.1180438995361	NaN	NaN	19.5919494628906	NaN	NaN	NaN	NaN	NaN	19.832275390625	NaN	NaN	NaN	NaN	NaN	NaN	22.566255569458	NaN	20.7460784912109	20.8079776763916	NaN	NaN	NaN	NaN	NaN	NaN	NaN	NaN	NaN	NaN	NaN	NaN
NaN	NaN	NaN	NaN	NaN	NaN	NaN	NaN	NaN	NaN	NaN	NaN	NaN	NaN	NaN	NaN	NaN	NaN	NaN	NaN	NaN	NaN	NaN	NaN	NaN	NaN	NaN	NaN	NaN	NaN	NaN	NaN	NaN	NaN	NaN	NaN	NaN	NaN	NaN	NaN	NaN	NaN	NaN	NaN	NaN	NaN	NaN	NaN	NaN	NaN
21.8640460968018	21.9880828857422	20.0822582244873	21.1316967010498	19.8343753814697	21.1928577423096	20.1478061676025	20.9611282348633	19.0902156829834	21.1314449310303	21.1987438201904	21.0739822387695	20.6711578369141	21.5063972473145	21.1625099182129	20.6613597869873	20.9246997833252	20.6061191558838	19.8366413116455	20.1721878051758	20.0766582489014	20.5134506225586	19.916690826416	19.8032073974609	19.6075477600098	23.709566116333	23.769006729126	20.7993850708008	20.8372268676758	20.5992336273193	18.4499225616455	20.2389965057373	18.4950580596924	19.5068035125732	19.6281852722168	19.6434860229492	20.2735538482666	20.1948432922363	19.9167194366455	21.7636489868164	21.5506057739258	22.2189235687256	20.1633701324463	18.4684963226318	21.0794620513916	19.0690460205078	18.5828838348389	20.2744636535645	20.5989608764648	20.1206016540527
NaN	NaN	NaN	NaN	NaN	NaN	NaN	NaN	NaN	NaN	NaN	NaN	NaN	NaN	NaN	NaN	NaN	NaN	NaN	NaN	NaN	NaN	NaN	NaN	NaN	NaN	NaN	NaN	NaN	NaN	NaN	NaN	NaN	NaN	NaN	NaN	NaN	NaN	NaN	NaN	NaN	NaN	NaN	NaN	NaN	NaN	NaN	NaN	NaN	NaN
NaN	NaN	18.1909427642822	17.9806976318359	18.3495311737061	17.9656715393066	NaN	17.8939762115479	NaN	NaN	15.7920789718628	17.5059509277344	NaN	NaN	NaN	17.808385848999	18.4532222747803	18.1687889099121	17.8147830963135	17.8906555175781	NaN	17.3914623260498	17.6224231719971	17.656759262085	17.6350936889648	17.0884571075439	NaN	17.8093280792236	17.9122219085693	17.5196056365967	17.0992870330811	17.1684951782227	17.3519058227539	17.7977886199951	17.7969646453857	17.7118282318115	NaN	NaN	17.6328964233398	15.5530290603638	NaN	NaN	17.538143157959	17.6493396759033	17.5856380462646	NaN	NaN	18.2077674865723	18.3791999816895	18.1315460205078
NaN	NaN	NaN	NaN	NaN	NaN	NaN	NaN	NaN	NaN	NaN	NaN	NaN	NaN	NaN	NaN	NaN	15.3113584518433	NaN	NaN	NaN	15.2168970108032	NaN	NaN	NaN	NaN	NaN	NaN	15.2325706481934	15.2070140838623	NaN	NaN	NaN	NaN	NaN	NaN	NaN	NaN	NaN	NaN	NaN	NaN	NaN	NaN	NaN	NaN	NaN	15.2278413772583	NaN	NaN
NaN	NaN	NaN	NaN	NaN	NaN	NaN	NaN	NaN	NaN	NaN	NaN	NaN	NaN	NaN	NaN	NaN	NaN	NaN	NaN	NaN	NaN	NaN	NaN	NaN	NaN	NaN	NaN	NaN	NaN	NaN	NaN	NaN	NaN	NaN	NaN	NaN	NaN	NaN	NaN	NaN	NaN	NaN	NaN	NaN	NaN	NaN	NaN	NaN	NaN
NaN	NaN	NaN	17.2125720977783	NaN	17.1319980621338	NaN	17.1925811767578	NaN	NaN	NaN	NaN	NaN	NaN	NaN	16.953218460083	17.283016204834	16.9803619384766	17.0072250366211	16.9316844940186	NaN	16.5327968597412	16.294261932373	16.5918140411377	17.4728660583496	NaN	NaN	17.1616249084473	17.0077724456787	NaN	NaN	17.3378658294678	NaN	16.6008720397949	NaN	NaN	17.0466556549072	17.1756267547607	NaN	15.3340291976929	15.309440612793	15.0505714416504	17.004264831543	17.0791091918945	17.1135997772217	NaN	NaN	17.316104888916	16.1009902954102	18.1035957336426
NaN	NaN	NaN	NaN	NaN	NaN	NaN	NaN	NaN	NaN	NaN	NaN	NaN	NaN	NaN	NaN	NaN	NaN	NaN	NaN	NaN	NaN	NaN	NaN	NaN	NaN	NaN	NaN	NaN	NaN	NaN	NaN	NaN	NaN	NaN	NaN	NaN	NaN	NaN	NaN	NaN	NaN	NaN	NaN	NaN	NaN	NaN	NaN	NaN	NaN
NaN	NaN	18.9844017028809	17.9790229797363	19.2101726531982	18.5984878540039	19.1692543029785	18.2518329620361	NaN	17.8148460388184	NaN	NaN	NaN	18.3591327667236	18.357458114624	17.7575340270996	18.5799789428711	NaN	19.9938278198242	19.8077735900879	19.9394817352295	18.6000862121582	17.088249206543	17.5815238952637	NaN	18.5167617797852	18.0387477874756	20.0991840362549	19.9367523193359	20.6484279632568	17.9039516448975	18.3816108703613	18.1605911254883	20.5759792327881	20.5027122497559	20.5967788696289	NaN	19.0353145599365	16.9832611083984	NaN	NaN	NaN	19.9862079620361	19.4854602813721	20.0709075927734	NaN	NaN	17.9712963104248	18.5514984130859	NaN
NaN	NaN	17.8935031890869	NaN	NaN	18.4032859802246	17.9498043060303	NaN	NaN	NaN	NaN	NaN	NaN	NaN	NaN	NaN	18.270112991333	18.6615695953369	17.2494277954102	NaN	17.324743270874	17.2964324951172	NaN	NaN	NaN	18.8178768157959	18.8018970489502	NaN	NaN	NaN	17.5490169525146	17.3945636749268	17.5782833099365	NaN	17.3892784118652	17.3161926269531	17.4585990905762	17.4898166656494	17.5090484619141	17.0455894470215	17.1326999664307	17.19287109375	NaN	18.3934326171875	NaN	NaN	NaN	17.8265609741211	NaN	17.9511699676514
17.7335052490234	NaN	NaN	NaN	NaN	17.7461605072021	NaN	17.2199630737305	NaN	NaN	NaN	NaN	NaN	NaN	NaN	17.2733955383301	18.8035697937012	17.8745365142822	17.6030616760254	17.7547969818115	17.2820205688477	15.7716703414917	NaN	18.3459415435791	17.5421543121338	17.011926651001	17.1021595001221	18.5269203186035	18.8879814147949	18.8140621185303	18.0520801544189	18.2110042572021	18.2699298858643	NaN	NaN	17.9214344024658	18.0340251922607	18.1376113891602	NaN	19.85378074646	18.2926177978516	19.7960777282715	18.348970413208	NaN	18.3047885894775	16.5874404907227	16.5777378082275	18.2699756622314	NaN	18.2621040344238
NaN	NaN	16.7630558013916	16.917652130127	NaN	NaN	16.7977886199951	NaN	NaN	NaN	NaN	NaN	NaN	NaN	NaN	16.7808475494385	16.7905521392822	NaN	17.5605564117432	17.0850372314453	17.0819206237793	NaN	NaN	NaN	16.1083202362061	NaN	NaN	18.0929012298584	NaN	18.1966686248779	NaN	NaN	NaN	16.9708480834961	16.9827041625977	16.9576454162598	NaN	17.1417083740234	NaN	NaN	NaN	NaN	NaN	NaN	NaN	NaN	NaN	NaN	NaN	NaN
NaN	NaN	NaN	NaN	NaN	NaN	NaN	NaN	NaN	NaN	NaN	NaN	NaN	NaN	NaN	NaN	NaN	NaN	NaN	NaN	NaN	NaN	NaN	NaN	NaN	NaN	NaN	NaN	NaN	NaN	NaN	NaN	NaN	NaN	NaN	NaN	NaN	NaN	NaN	NaN	NaN	NaN	NaN	NaN	NaN	NaN	NaN	NaN	NaN	NaN
NaN	NaN	NaN	NaN	NaN	NaN	NaN	NaN	NaN	NaN	NaN	NaN	NaN	NaN	NaN	NaN	NaN	NaN	NaN	NaN	NaN	NaN	NaN	NaN	NaN	NaN	NaN	NaN	NaN	NaN	NaN	NaN	NaN	NaN	NaN	NaN	NaN	NaN	NaN	NaN	NaN	NaN	NaN	NaN	NaN	NaN	NaN	NaN	NaN	NaN
NaN	17.1350078582764	19.5826816558838	17.6183433532715	18.9545249938965	NaN	19.3430824279785	18.0271282196045	17.9423770904541	NaN	NaN	NaN	17.5574188232422	16.6871566772461	16.8213996887207	17.9337596893311	18.7710113525391	18.3680286407471	18.2050971984863	18.3059902191162	17.6734199523926	NaN	18.1491718292236	18.173433303833	18.1459426879883	17.0030574798584	17.0439891815186	17.3954010009766	17.2723026275635	16.8429145812988	17.0673923492432	16.5349407196045	17.1104431152344	18.6067886352539	18.561637878418	18.4637565612793	18.0415840148926	17.8506259918213	17.2448844909668	NaN	NaN	NaN	17.4077320098877	16.9620609283447	17.4657897949219	17.8221473693848	17.7033367156982	18.1399116516113	NaN	18.296028137207
16.9742126464844	16.896993637085	17.392635345459	17.390287399292	17.3612747192383	17.2894248962402	17.1005191802979	17.3658103942871	17.1229286193848	16.7901706695557	17.3183135986328	17.2388343811035	NaN	16.7622776031494	16.8465919494629	NaN	17.1723098754883	17.2046661376953	16.9570789337158	16.735424041748	16.8320732116699	17.8530654907227	17.055685043335	17.0050315856934	17.3400421142578	17.2997455596924	17.4342861175537	17.8818435668945	17.3967380523682	17.7160549163818	16.6536846160889	16.6425876617432	16.4239368438721	17.1738719940186	17.1679077148438	17.013671875	17.4044933319092	17.5466079711914	17.3182258605957	17.0887680053711	17.1671237945557	17.0827522277832	16.8156585693359	16.8606014251709	16.9025402069092	16.9523086547852	16.9296054840088	17.4589996337891	NaN	17.3449897766113
NaN	NaN	NaN	16.7393856048584	NaN	16.7068462371826	NaN	NaN	NaN	NaN	NaN	NaN	NaN	NaN	NaN	17.0936241149902	17.1094226837158	17.7964572906494	16.4908046722412	NaN	16.453254699707	17.1458930969238	16.0293731689453	16.0354652404785	NaN	16.8197803497314	NaN	17.2876224517822	17.3130950927734	17.8705101013184	NaN	16.221643447876	NaN	NaN	NaN	NaN	17.3726272583008	17.8208389282227	NaN	NaN	NaN	NaN	17.395902633667	NaN	NaN	NaN	NaN	NaN	NaN	17.1295852661133
NaN	NaN	16.3161582946777	15.964430809021	16.5636425018311	15.9884185791016	16.68674659729	16.4458065032959	NaN	17.3416919708252	NaN	NaN	NaN	16.3156089782715	NaN	17.6272773742676	17.6896152496338	18.0485725402832	19.5985069274902	19.7867450714111	19.8328304290771	18.1518993377686	16.2820205688477	16.3692226409912	16.262975692749	16.2399158477783	16.3422832489014	19.0827007293701	19.1028003692627	19.2469959259033	17.3139820098877	17.4304523468018	17.3467216491699	19.1416835784912	19.5878734588623	19.3971977233887	18.8037281036377	17.6879768371582	18.5177993774414	14.6985960006714	14.2892265319824	14.7183723449707	17.555248260498	17.7776412963867	17.7939205169678	16.4540901184082	16.4820671081543	17.237060546875	NaN	17.1720180511475
NaN	NaN	19.6247634887695	NaN	18.9344806671143	16.7818717956543	19.2231712341309	17.1141090393066	18.7835350036621	18.8238582611084	NaN	18.225622177124	NaN	NaN	NaN	19.1550159454346	19.4298400878906	19.7253227233887	19.4829616546631	19.4272022247314	19.474925994873	19.4948635101318	16.8349151611328	16.8000659942627	16.9249744415283	17.7145805358887	17.5589141845703	19.1453704833984	19.1590633392334	18.7754554748535	20.6450004577637	20.6802883148193	20.7068290710449	19.7453231811523	19.6119651794434	19.6887454986572	19.6467247009277	19.6498489379883	19.7650165557861	15.7789239883423	15.7392272949219	15.4959802627563	18.6295909881592	18.5681114196777	18.5938282012939	17.8936805725098	17.9777946472168	NaN	NaN	17.9949607849121
NaN	NaN	NaN	NaN	NaN	14.9520130157471	NaN	NaN	NaN	NaN	NaN	NaN	NaN	NaN	NaN	16.7925872802734	16.5589580535889	17.0403537750244	16.547887802124	16.4371185302734	16.4722938537598	17.2875328063965	15.5709524154663	15.0975379943848	15.4616394042969	NaN	NaN	16.4191036224365	15.704119682312	16.810396194458	16.8454895019531	NaN	16.1492710113525	17.5935363769531	17.5142974853516	17.4486331939697	16.6394824981689	NaN	NaN	15.4964485168457	NaN	NaN	16.0043525695801	NaN	15.8676166534424	NaN	16.3387012481689	NaN	16.5933475494385	NaN
NaN	NaN	NaN	NaN	NaN	NaN	NaN	NaN	NaN	NaN	NaN	NaN	NaN	NaN	NaN	NaN	NaN	NaN	NaN	NaN	NaN	NaN	NaN	NaN	NaN	NaN	NaN	NaN	NaN	NaN	NaN	NaN	NaN	NaN	NaN	NaN	NaN	NaN	NaN	NaN	NaN	NaN	NaN	NaN	NaN	NaN	NaN	NaN	NaN	NaN
17.3585319519043	17.4166660308838	18.6014289855957	17.1995964050293	18.1459426879883	17.23752784729	18.491304397583	NaN	18.3018894195557	17.8025283813477	NaN	18.182918548584	17.4311866760254	16.966121673584	16.9349117279053	17.463716506958	17.4670639038086	18.1407604217529	17.8044204711914	17.61496925354	17.6109390258789	18.2117176055908	18.0670776367188	18.3074588775635	18.5923328399658	17.0753536224365	17.125150680542	17.7364158630371	17.4846343994141	17.5803470611572	15.9623765945435	16.0895328521729	16.7069816589355	18.5819664001465	18.4230003356934	18.4443912506104	16.9334144592285	17.9611549377441	17.3857440948486	17.3306198120117	17.313627243042	17.3554363250732	17.7701091766357	17.6487083435059	17.9218406677246	17.9020690917969	18.3454666137695	17.3143348693848	NaN	NaN
NaN	NaN	17.0245342254639	NaN	NaN	NaN	NaN	NaN	NaN	17.1881446838379	NaN	NaN	NaN	NaN	NaN	17.615686416626	17.9197483062744	17.8664093017578	17.491304397583	17.4642753601074	17.3467216491699	17.7894058227539	NaN	17.5738544464111	17.5401878356934	17.2386474609375	17.2534961700439	17.2962532043457	16.7688827514648	17.5325984954834	15.9191427230835	NaN	NaN	17.6337471008301	17.6989345550537	17.5643577575684	NaN	NaN	17.6821575164795	16.4293746948242	NaN	NaN	18.1049766540527	17.8125286102295	17.7851963043213	16.7198696136475	16.6631698608398	NaN	NaN	NaN
NaN	NaN	NaN	NaN	NaN	NaN	NaN	15.4126691818237	NaN	NaN	NaN	NaN	NaN	NaN	NaN	NaN	16.0820655822754	NaN	NaN	NaN	NaN	16.1472454071045	NaN	NaN	15.3147602081299	NaN	NaN	15.3708915710449	NaN	NaN	NaN	NaN	NaN	NaN	NaN	NaN	NaN	NaN	NaN	NaN	NaN	NaN	NaN	15.6352367401123	15.6332788467407	NaN	NaN	15.6009006500244	NaN	15.6237096786499
NaN	NaN	19.3686256408691	18.9347972869873	NaN	18.8873271942139	19.569206237793	19.8143920898438	NaN	16.4426689147949	NaN	NaN	NaN	NaN	NaN	17.1147174835205	17.5444202423096	NaN	18.7171611785889	18.658748626709	18.7728176116943	15.5692920684814	19.3294162750244	20.0540428161621	20.2667083740234	NaN	NaN	17.5382194519043	17.1713333129883	17.1704540252686	NaN	NaN	NaN	NaN	15.9132404327393	NaN	NaN	NaN	NaN	NaN	NaN	NaN	17.3608474731445	17.3419532775879	17.4364833831787	NaN	NaN	NaN	NaN	19.4416198730469
NaN	NaN	NaN	19.1073303222656	NaN	18.5624580383301	17.6859951019287	18.3955249786377	NaN	17.8145332336426	NaN	18.3912105560303	NaN	17.5534496307373	17.5679264068604	18.6060657501221	18.6488838195801	18.6184501647949	19.8022136688232	20.0093593597412	19.9784088134766	18.2054786682129	18.2795734405518	17.8264980316162	17.6312618255615	NaN	NaN	18.7786674499512	18.6978492736816	18.9083290100098	17.7959499359131	17.8436508178711	17.4703254699707	18.4589996337891	18.5261936187744	18.4485111236572	NaN	19.0890789031982	NaN	16.5835227966309	NaN	NaN	18.5574188232422	18.5475120544434	18.5690765380859	17.474609375	NaN	19.4691123962402	18.9212017059326	19.3832149505615
16.4536724090576	16.9015979766846	21.3756523132324	21.6097755432129	21.5270729064941	21.7476768493652	21.5480213165283	21.8388061523438	21.0644092559814	21.6217174530029	22.495922088623	22.4453868865967	21.1930389404297	21.3623352050781	21.3166122436523	21.3120212554932	22.1817722320557	22.1517124176025	22.4708766937256	22.5090103149414	22.5935459136963	21.4237289428711	21.6687793731689	21.7422180175781	21.7888736724854	19.8918724060059	19.2092208862305	21.1761512756348	21.2033519744873	21.4135913848877	18.6538600921631	19.2755107879639	19.2054309844971	21.459939956665	21.368049621582	21.4533233642578	21.7420520782471	21.8152675628662	21.8064842224121	18.9022159576416	19.0823631286621	18.9784374237061	21.0782241821289	21.2159042358398	21.1780986785889	21.3662376403809	21.4258308410645	22.1736221313477	22.5652313232422	22.2992191314697
NaN	18.774169921875	17.3744964599609	15.2215871810913	NaN	17.6193466186523	NaN	18.2973728179932	NaN	17.5443458557129	NaN	NaN	17.6508827209473	16.6487789154053	17.8790321350098	19.1011848449707	19.8555927276611	19.2738056182861	18.9705390930176	18.9221305847168	17.5310001373291	19.9628219604492	19.5345001220703	19.3157291412354	19.4855194091797	NaN	18.0877323150635	19.2919673919678	18.8642349243164	19.2379016876221	16.6549434661865	17.0148696899414	NaN	19.0673923492432	NaN	18.7009334564209	19.3629875183105	19.2777137756348	19.1881923675537	NaN	NaN	17.9274654388428	19.2919883728027	18.7395172119141	19.4079818725586	NaN	16.7878761291504	16.6258506774902	17.3816108703613	18.790901184082
NaN	NaN	NaN	NaN	17.8693046569824	NaN	17.8698463439941	NaN	NaN	NaN	NaN	NaN	18.4146022796631	NaN	NaN	NaN	18.381441116333	19.3128070831299	20.1151504516602	19.7446670532227	19.7166748046875	19.0668678283691	18.5420799255371	18.5034694671631	NaN	17.1005191802979	17.1683979034424	17.6787242889404	17.8381824493408	17.60964012146	16.6369361877441	16.5508823394775	16.588846206665	17.8738765716553	NaN	NaN	19.753360748291	18.8601474761963	18.9402847290039	17.9863204956055	17.9921417236328	17.9525928497314	18.0728435516357	18.1107997894287	18.1836929321289	16.7905521392822	NaN	18.1501140594482	NaN	NaN
NaN	NaN	NaN	NaN	NaN	NaN	NaN	NaN	16.2244548797607	NaN	NaN	NaN	NaN	NaN	NaN	NaN	NaN	NaN	18.6705532073975	17.6859264373779	17.6443500518799	NaN	NaN	NaN	NaN	NaN	NaN	NaN	NaN	NaN	NaN	NaN	NaN	NaN	16.6222801208496	16.7477989196777	NaN	17.590030670166	NaN	NaN	NaN	NaN	NaN	NaN	NaN	NaN	NaN	NaN	NaN	NaN
NaN	NaN	NaN	NaN	NaN	NaN	NaN	NaN	NaN	NaN	NaN	NaN	NaN	NaN	NaN	NaN	NaN	NaN	NaN	NaN	NaN	NaN	NaN	NaN	NaN	NaN	NaN	NaN	NaN	NaN	NaN	NaN	NaN	NaN	NaN	NaN	NaN	NaN	NaN	NaN	NaN	NaN	NaN	NaN	NaN	NaN	NaN	NaN	NaN	NaN
17.3984088897705	17.265266418457	21.0072383880615	21.921760559082	21.2260570526123	21.7522983551025	20.9241199493408	21.7001972198486	19.482292175293	19.5774726867676	18.2269859313965	18.0931587219238	19.7502727508545	18.6247463226318	18.5588760375977	20.237247467041	21.0663146972656	21.0174694061279	22.1101245880127	21.9716892242432	22.1676330566406	18.5901412963867	22.0332527160645	22.2970085144043	22.3374786376953	19.1497669219971	18.8289165496826	21.9350986480713	21.9673690795898	21.6215381622314	19.9909229278564	19.784143447876	19.939338684082	19.5841522216797	19.1926536560059	19.2975292205811	21.7949924468994	21.9647274017334	21.7010440826416	18.2755794525146	17.9301834106445	18.0051422119141	20.1478061676025	20.1311931610107	19.8956642150879	18.401912689209	18.57883644104	21.7872791290283	19.8751678466797	21.1001472473145
NaN	NaN	NaN	NaN	NaN	NaN	NaN	NaN	NaN	NaN	NaN	NaN	NaN	NaN	NaN	NaN	NaN	NaN	NaN	NaN	NaN	NaN	NaN	NaN	NaN	NaN	NaN	NaN	NaN	NaN	NaN	NaN	NaN	NaN	NaN	NaN	NaN	NaN	NaN	NaN	NaN	NaN	NaN	NaN	NaN	NaN	NaN	NaN	NaN	NaN
20.1387119293213	NaN	21.5093955993652	18.6849327087402	21.3524551391602	18.3090152740479	21.2921009063721	NaN	18.9440937042236	20.6481647491455	NaN	20.1538791656494	19.1304397583008	19.957447052002	NaN	19.8775062561035	20.6697750091553	20.3556308746338	20.9495620727539	20.9363212585449	20.5290756225586	21.0042915344238	19.7223415374756	19.6753330230713	19.9732322692871	20.8276462554932	20.8176116943359	20.5107479095459	20.5602951049805	20.4972629547119	21.9690208435059	21.7948322296143	21.9185619354248	22.7633247375488	22.550817489624	22.7182483673096	22.4594402313232	21.8811416625977	21.7023544311523	16.3737144470215	18.5216007232666	18.9247131347656	20.5258312225342	20.3465690612793	20.7847652435303	18.535982131958	NaN	17.2060031890869	18.2328987121582	19.0880947113037
21.6038131713867	20.7163238525391	19.4029960632324	18.1645736694336	19.4834938049316	18.1874675750732	19.3827724456787	18.6356964111328	17.8473873138428	NaN	16.6132431030273	16.6178398132324	19.175968170166	16.5207405090332	16.6470928192139	17.0385341644287	16.973316192627	17.534273147583	19.3904342651367	19.6066074371338	19.5092220306396	17.691593170166	18.180103302002	18.2553424835205	18.4485111236572	15.8035259246826	15.4326066970825	16.2246417999268	16.7236080169678	16.8645973205566	NaN	17.3132724761963	16.5366268157959	16.5677185058594	16.6786556243896	16.6902980804443	16.3234596252441	16.1565380096436	15.9577140808105	20.7174949645996	20.7942390441895	20.8780002593994	19.3509140014648	19.6021556854248	19.4439678192139	14.8501873016357	14.6334495544434	18.1197414398193	18.0576419830322	18.136510848999
NaN	18.6689605712891	NaN	18.0838947296143	NaN	18.2245864868164	NaN	NaN	NaN	NaN	19.4133434295654	NaN	NaN	17.6740398406982	17.6906394958496	NaN	18.879093170166	18.9559726715088	17.9862079620361	18.0676555633545	18.1199436187744	16.8553791046143	17.136510848999	17.055685043335	16.9844856262207	NaN	17.8846473693848	NaN	18.3146896362305	18.1983013153076	NaN	NaN	18.0484657287598	17.1197929382324	NaN	17.1095237731934	18.9645729064941	18.9846248626709	NaN	19.4249706268311	19.4534034729004	19.5300674438477	18.7049903869629	18.7602653503418	NaN	18.6676807403564	NaN	18.854284286499	18.979190826416	18.8908348083496
NaN	NaN	18.0814514160156	NaN	17.2994766235352	NaN	17.2958946228027	17.2740325927734	NaN	17.6184139251709	17.2574615478516	NaN	16.981143951416	16.8520908355713	16.912281036377	NaN	17.5039348602295	17.6094970703125	16.8053665161133	17.0258312225342	16.9235820770264	16.9850406646729	NaN	17.0398178100586	17.1264629364014	16.6945209503174	16.9779052734375	17.2192058563232	17.3869228363037	17.3309688568115	16.7258720397949	16.7532958984375	16.8706302642822	16.8286075592041	NaN	NaN	16.9666862487793	16.988374710083	NaN	NaN	NaN	NaN	16.7095413208008	16.7249393463135	16.7441234588623	NaN	NaN	NaN	NaN	NaN
17.0485725402832	17.1983489990234	16.9403133392334	17.1370105743408	NaN	17.0797348022461	NaN	17.4218521118164	17.592077255249	17.5530738830566	NaN	NaN	17.722074508667	18.2703418731689	17.1300888061523	17.7566223144531	17.5809364318848	17.6343154907227	17.1588668823242	16.4080486297607	17.6988677978516	16.2439918518066	17.595796585083	17.6042919158936	NaN	15.696587562561	17.0475082397461	17.9805297851563	18.0481986999512	17.2773056030273	18.6287021636963	17.3088359832764	16.5909080505371	NaN	17.3727111816406	15.0368175506592	17.266731262207	17.5753326416016	15.9461069107056	19.1757736206055	19.3882274627686	18.9841785430908	16.4703578948975	17.2429313659668	16.5123081207275	NaN	NaN	18.3341598510742	NaN	16.2133884429932
17.9089431762695	17.7990531921387	18.3898658752441	16.914852142334	18.4469776153564	17.1232318878174	18.467342376709	17.8170967102051	19.0692825317383	18.3028717041016	19.5626258850098	19.5638370513916	18.0947589874268	17.151948928833	16.974100112915	18.3408679962158	19.2616214752197	19.2663879394531	18.1503620147705	18.3359928131104	18.4904823303223	19.8665161132813	18.8246364593506	18.343168258667	18.77223777771	18.2016544342041	18.1923408508301	16.7272033691406	16.8086376190186	17.1907501220703	16.8352851867676	16.8274917602539	17.4976329803467	18.1835479736328	18.3969898223877	18.3602466583252	18.1271171569824	18.2771244049072	18.1732864379883	17.8885173797607	17.5354881286621	18.0730533599854	18.4653511047363	18.0942420959473	18.2461833953857	18.4297180175781	18.339693069458	17.1575832366943	17.5338916778564	17.1562995910645
NaN	NaN	NaN	NaN	NaN	NaN	NaN	NaN	NaN	NaN	NaN	NaN	NaN	NaN	NaN	NaN	NaN	NaN	NaN	NaN	NaN	NaN	NaN	NaN	NaN	NaN	NaN	NaN	NaN	NaN	NaN	NaN	NaN	NaN	NaN	NaN	NaN	NaN	NaN	NaN	NaN	NaN	NaN	NaN	NaN	NaN	NaN	NaN	NaN	NaN
NaN	NaN	16.8366413116455	17.6630992889404	16.7923336029053	17.5928077697754	17.1080951690674	17.3555240631104	NaN	18.1531867980957	NaN	17.4355068206787	NaN	NaN	NaN	17.9814224243164	17.9760608673096	18.1804428100586	18.2536811828613	18.3519916534424	18.2687892913818	17.2956256866455	16.348331451416	16.5785045623779	16.5871334075928	16.6635856628418	NaN	17.6444892883301	17.6064624786377	17.491304397583	17.2259044647217	17.2548809051514	17.6907081604004	16.9940223693848	17.2379016876221	17.2079105377197	17.1621150970459	17.127269744873	17.1156330108643	16.3513355255127	16.3351287841797	16.2590999603271	17.963809967041	18.1199436187744	18.1309928894043	16.5330104827881	16.4349708557129	17.6716938018799	NaN	NaN
NaN	16.6271343231201	15.8175830841064	NaN	15.9407262802124	NaN	NaN	16.5588245391846	NaN	NaN	NaN	NaN	NaN	15.617094039917	NaN	16.8271198272705	16.9500312805176	16.7762279510498	18.2378540039063	17.2665481567383	17.2647171020508	16.7866020202637	NaN	15.6619176864624	NaN	16.2992076873779	16.334831237793	16.5926036834717	NaN	16.6669178009033	17.0809841156006	16.6870193481445	16.9415740966797	16.4291286468506	16.4562892913818	16.47216796875	NaN	15.5290641784668	NaN	NaN	NaN	NaN	16.6814022064209	16.7936038970947	16.7885150909424	NaN	NaN	NaN	NaN	NaN
NaN	NaN	16.0331211090088	NaN	15.9541282653809	NaN	16.0554943084717	NaN	NaN	16.8920211791992	NaN	NaN	NaN	NaN	NaN	NaN	16.7871112823486	16.8241386413574	17.8340511322021	17.784366607666	17.8115882873535	17.7567520141602	NaN	NaN	15.7585611343384	NaN	NaN	NaN	17.1001071929932	16.8607234954834	16.7053623199463	16.719202041626	16.6088619232178	16.8063735961914	17.4581985473633	17.3383884429932	16.9609298706055	NaN	NaN	NaN	NaN	NaN	17.5049438476563	17.236686706543	17.1807842254639	NaN	NaN	16.8080081939697	NaN	NaN
NaN	16.81227684021	NaN	NaN	NaN	NaN	NaN	NaN	NaN	NaN	NaN	NaN	NaN	NaN	16.2909908294678	NaN	NaN	15.8479623794556	18.251880645752	18.1846141815186	17.3579292297363	NaN	NaN	NaN	NaN	NaN	NaN	NaN	NaN	NaN	NaN	NaN	NaN	16.7737827301025	17.0753536224365	16.9108772277832	NaN	NaN	NaN	NaN	NaN	NaN	NaN	NaN	NaN	NaN	NaN	NaN	NaN	NaN
20.1423320770264	20.2312812805176	20.6175537109375	18.4026622772217	20.5236301422119	19.1775512695313	19.5168380737305	19.4032459259033	20.9516983032227	21.0308647155762	22.13157081604	21.9515914916992	20.5145092010498	20.067892074585	20.5724678039551	19.8396434783936	20.3078594207764	20.7399120330811	20.3856391906738	20.357780456543	20.3898448944092	18.4168300628662	20.3843746185303	20.4185409545898	20.4828624725342	19.4729442596436	19.1687660217285	20.9706363677979	20.9217967987061	21.0964832305908	19.3839321136475	20.5985069274902	20.559549331665	19.8996086120605	19.8828277587891	20.0029201507568	21.4467258453369	21.3073577880859	21.1075077056885	20.6683025360107	19.8671798706055	19.6592197418213	21.2255268096924	21.0984134674072	21.3457050323486	22.1370239257813	22.0931987762451	17.9409446716309	18.196813583374	20.9640216827393
15.4098215103149	15.319637298584	NaN	15.0700788497925	NaN	NaN	NaN	15.0523557662964	NaN	NaN	14.3582391738892	14.5255823135376	NaN	NaN	NaN	NaN	15.013671875	14.8708467483521	15.0452899932861	15.1409091949463	15.182975769043	NaN	NaN	NaN	15.3174476623535	13.5664110183716	13.7300453186035	15.3351812362671	NaN	15.2450323104858	14.3934574127197	NaN	NaN	15.4495677947998	15.2956972122192	15.3016748428345	15.106276512146	NaN	15.2708797454834	19.1647205352783	17.1167507171631	19.2509784698486	NaN	NaN	15.2102146148682	NaN	NaN	15.9176750183105	16.0655002593994	15.5375518798828
NaN	NaN	NaN	NaN	NaN	NaN	NaN	NaN	NaN	NaN	NaN	NaN	NaN	NaN	NaN	NaN	15.5185613632202	16.7757129669189	NaN	NaN	NaN	NaN	NaN	NaN	NaN	NaN	NaN	NaN	NaN	NaN	NaN	NaN	NaN	NaN	NaN	NaN	NaN	NaN	16.5426998138428	NaN	NaN	NaN	NaN	NaN	NaN	NaN	NaN	NaN	NaN	NaN
NaN	NaN	17.7508773803711	NaN	NaN	17.6216373443604	NaN	18.1611328125	NaN	NaN	NaN	NaN	NaN	NaN	NaN	18.7415599822998	19.0681018829346	19.0735244750977	19.0707492828369	18.8366413116455	18.401912689209	19.071325302124	18.971492767334	NaN	NaN	NaN	NaN	18.8814544677734	17.8100814819336	18.6187000274658	17.1271686553955	18.0994396209717	16.8036022186279	19.7832641601563	19.1262111663818	19.6821060180664	NaN	18.7105178833008	NaN	NaN	NaN	NaN	18.835994720459	19.336820602417	19.3999118804932	NaN	NaN	NaN	NaN	NaN
NaN	NaN	18.9803619384766	17.6274909973145	18.9454383850098	17.4663467407227	19.0468406677246	17.4496803283691	NaN	18.2823371887207	NaN	NaN	NaN	NaN	NaN	NaN	18.2926635742188	18.8668327331543	18.2799377441406	18.7773513793945	18.8488254547119	18.5423450469971	18.2827453613281	18.2514171600342	18.300235748291	NaN	NaN	17.7416915893555	17.9174766540527	17.8027191162109	16.0877742767334	17.0786933898926	17.10133934021	18.0884571075439	18.1018524169922	18.0677604675293	17.8881607055664	18.4651527404785	17.9601936340332	16.0944080352783	15.9446430206299	16.0203285217285	17.6029167175293	17.6237106323242	17.624210357666	18.2937412261963	18.3597755432129	18.5518741607666	16.9887065887451	18.430778503418
18.0464954376221	NaN	19.9244823455811	17.8961086273193	19.625904083252	NaN	20.1552391052246	17.8214626312256	20.1166744232178	19.5184535980225	NaN	19.5290946960449	18.4998149871826	18.4209480285645	NaN	19.4761123657227	19.0246410369873	19.3707122802734	19.1610584259033	18.9936618804932	19.2014636993408	18.8253192901611	18.4862842559814	16.4246253967285	19.2876224517822	17.4541873931885	NaN	NaN	NaN	17.8269329071045	18.3438186645508	18.413818359375	16.9901485443115	18.7088356018066	18.6648368835449	18.6435737609863	18.3347263336182	18.5630168914795	18.333984375	17.1531372070313	17.2779407501221	17.1568927764893	18.6019744873047	17.6633071899414	18.4435424804688	19.0168304443359	18.977710723877	17.7912521362305	NaN	18.6316890716553
17.5297050476074	17.0466556549072	17.5385990142822	16.9539012908936	18.1075344085693	16.6735572814941	18.1035957336426	16.491024017334	15.7767667770386	15.5181617736816	17.8400897979736	17.8780155181885	16.7902984619141	NaN	13.94398021698	17.608268737793	17.7846851348877	18.0866966247559	18.3354682922363	18.166389465332	18.3047885894775	19.3642292022705	18.2675552368164	18.3553943634033	18.2315864562988	16.8652019500732	16.9152030944824	18.7451419830322	18.385913848877	18.6828784942627	14.4974155426025	13.8407783508301	14.5043849945068	17.2994766235352	17.5550975799561	17.5873966217041	18.4927139282227	18.0419578552246	18.1184234619141	17.2219467163086	17.166633605957	17.2234554290771	16.3440017700195	16.6924800872803	16.6054077148438	17.3954830169678	17.4954490661621	17.2867202758789	15.819580078125	15.9040231704712
16.6767292022705	16.5808906555176	17.2827453613281	17.0401401519775	17.0892848968506	17.0292873382568	17.8037281036377	16.2927169799805	NaN	17.1457920074463	17.5952129364014	17.5846099853516	NaN	NaN	16.5339069366455	18.345422744751	18.5271492004395	18.584831237793	17.9089431762695	17.5453262329102	18.0165576934814	17.5565967559814	17.4632377624512	17.7538166046143	16.5599746704102	NaN	NaN	17.9020690917969	17.7667484283447	17.6461791992188	16.9028930664063	16.9257869720459	16.6000289916992	17.2193012237549	17.713171005249	17.6064624786377	17.0861778259277	17.0234508514404	17.1184749603271	15.9960098266602	16.2596874237061	16.0398616790771	17.4451599121094	16.5435752868652	17.1395111083984	16.7635746002197	16.8335571289063	17.5774002075195	14.8397455215454	17.6040744781494
NaN	NaN	16.0292434692383	NaN	NaN	17.4721508026123	NaN	19.1757011413574	NaN	NaN	NaN	NaN	NaN	16.0770454406738	NaN	NaN	16.9577598571777	17.2624244689941	17.5482654571533	17.4665069580078	17.4754810333252	20.8432216644287	17.4971656799316	17.2781219482422	18.2886142730713	16.8437747955322	15.9453067779541	14.6649475097656	NaN	NaN	17.9667987823486	17.7293281555176	16.6159744262695	18.3076820373535	17.0900096893311	18.1931591033936	NaN	16.0990600585938	NaN	15.6603860855103	15.352388381958	15.3017816543579	21.2570705413818	21.1275463104248	21.2705345153809	NaN	NaN	16.2326278686523	NaN	19.812952041626
NaN	17.2253398895264	17.2970600128174	17.6515140533447	16.8678569793701	17.0159587860107	16.8338050842285	16.9645442962646	NaN	16.484619140625	NaN	NaN	NaN	16.8977031707764	17.4923229217529	NaN	16.15380859375	16.4791965484619	16.7923336029053	15.6852416992188	NaN	18.4480266571045	16.9381332397461	16.7534255981445	17.1970062255859	16.2675724029541	17.4241504669189	NaN	NaN	NaN	15.8782424926758	15.95032787323	16.4789123535156	16.7344970703125	17.616979598999	17.6363697052002	15.961314201355	16.5450401306152	16.1280746459961	16.1115837097168	15.8778591156006	15.6600513458252	18.6217441558838	18.310079574585	18.9080047607422	15.8565711975098	15.7033090591431	17.4068202972412	16.7439937591553	17.2914943695068
NaN	NaN	NaN	NaN	NaN	NaN	NaN	NaN	NaN	NaN	NaN	NaN	NaN	NaN	NaN	NaN	NaN	NaN	NaN	NaN	NaN	NaN	NaN	NaN	NaN	NaN	NaN	NaN	NaN	NaN	NaN	NaN	NaN	NaN	NaN	NaN	NaN	NaN	NaN	NaN	NaN	NaN	NaN	NaN	NaN	NaN	NaN	NaN	NaN	NaN
NaN	NaN	17.9433498382568	17.968936920166	NaN	17.9319725036621	17.6673336029053	17.7401752471924	18.2715721130371	17.0730533599854	NaN	NaN	18.0139980316162	16.8361492156982	16.4314002990723	18.6339244842529	18.9466094970703	19.0101509094238	18.3906650543213	18.2923030853271	18.0517616271973	17.3455085754395	19.4124126434326	19.4645729064941	19.1912803649902	16.2369117736816	16.2448291778564	18.6239948272705	18.2962970733643	18.6667442321777	17.1494693756104	16.6670570373535	17.7612400054932	17.2133312225342	17.3212242126465	17.4638748168945	18.5637989044189	18.9658126831055	18.4706039428711	NaN	NaN	NaN	18.1426048278809	18.229850769043	18.1978206634521	NaN	NaN	18.338996887207	18.6653919219971	NaN
NaN	NaN	NaN	16.2216625213623	NaN	16.2066135406494	16.6644191741943	16.2690353393555	16.7710762023926	16.3924674987793	NaN	NaN	16.8813056945801	NaN	NaN	17.4861278533936	17.6022644042969	17.7100124359131	17.1580772399902	16.9411163330078	NaN	18.3494453430176	15.6402730941772	15.7227544784546	16.1452350616455	NaN	NaN	17.5220603942871	17.3599891662598	17.2604961395264	19.0080738067627	18.4934558868408	17.798864364624	17.7232074737549	17.6272773742676	17.9648818969727	17.5601844787598	17.8333721160889	17.6098575592041	16.250020980835	16.8691844940186	16.3026924133301	17.6388454437256	17.5070362091064	17.6571083068848	NaN	16.7543392181396	17.3767871856689	17.1256561279297	17.4044933319092
NaN	NaN	17.939453125	NaN	NaN	NaN	17.8102703094482	18.0233974456787	17.5584659576416	16.4316444396973	NaN	NaN	17.9220161437988	NaN	NaN	17.6328964233398	17.6575984954834	17.9093532562256	18.3494892120361	18.2434902191162	18.4383125305176	18.1855812072754	17.5446472167969	16.9095878601074	17.4783267974854	NaN	17.300012588501	18.3390846252441	18.0967674255371	18.3485374450684	16.9976654052734	17.7638339996338	17.701509475708	18.4801044464111	18.5984153747559	18.3820323944092	18.471118927002	17.0123634338379	16.7781543731689	17.0880432128906	16.9341049194336	17.5185298919678	17.7432041168213	17.3656387329102	16.9190502166748	17.2301330566406	16.5316715240479	18.2036628723145	NaN	18.2863597869873
NaN	NaN	17.8880424499512	NaN	NaN	NaN	NaN	NaN	NaN	16.9304141998291	NaN	NaN	NaN	17.1972942352295	NaN	16.6528453826904	17.6709327697754	17.4359149932861	17.9615516662598	17.8535537719727	NaN	NaN	NaN	16.5051441192627	NaN	16.886791229248	NaN	17.4905223846436	17.1916179656982	17.7476692199707	16.2743244171143	16.2013778686523	16.1665744781494	18.0802040100098	NaN	17.9610996246338	NaN	NaN	NaN	NaN	NaN	NaN	18.4139003753662	18.3526821136475	18.0349922180176	NaN	NaN	NaN	NaN	NaN
16.4093246459961	NaN	NaN	15.872410774231	NaN	NaN	NaN	NaN	NaN	NaN	NaN	NaN	NaN	NaN	NaN	NaN	NaN	15.9651527404785	NaN	NaN	NaN	16.278341293335	16.5444965362549	NaN	16.4717388153076	NaN	16.4548778533936	16.1429653167725	NaN	16.1432228088379	NaN	NaN	NaN	NaN	NaN	NaN	NaN	NaN	16.1262607574463	16.6394824981689	16.6683025360107	16.6669178009033	15.3528709411621	NaN	NaN	NaN	15.555757522583	15.8584909439087	16.0891609191895	NaN
NaN	NaN	NaN	NaN	NaN	NaN	NaN	NaN	NaN	NaN	NaN	NaN	NaN	NaN	NaN	NaN	NaN	NaN	15.7696828842163	16.6866092681885	NaN	14.799635887146	NaN	NaN	14.6618337631226	NaN	NaN	15.7041463851929	16.2146224975586	NaN	NaN	NaN	NaN	NaN	NaN	NaN	NaN	NaN	NaN	NaN	NaN	NaN	NaN	NaN	NaN	NaN	NaN	NaN	NaN	NaN
NaN	NaN	NaN	16.1418685913086	NaN	NaN	15.5884799957275	NaN	NaN	NaN	16.1816177368164	NaN	NaN	15.1786651611328	NaN	16.876636505127	16.7536869049072	16.7534255981445	16.7868576049805	16.6224231719971	16.7085990905762	16.0284023284912	16.7952537536621	16.5585556030273	16.5965690612793	15.1731691360474	14.962308883667	15.0835628509521	NaN	16.1634540557861	NaN	NaN	NaN	16.300085067749	16.2156658172607	16.277214050293	NaN	NaN	NaN	NaN	NaN	NaN	NaN	NaN	NaN	NaN	NaN	15.5730257034302	15.644588470459	16.2502613067627
NaN	NaN	NaN	NaN	NaN	NaN	NaN	NaN	NaN	NaN	NaN	NaN	NaN	NaN	NaN	NaN	NaN	NaN	NaN	NaN	NaN	NaN	NaN	NaN	NaN	NaN	NaN	NaN	NaN	NaN	NaN	NaN	NaN	NaN	NaN	NaN	NaN	NaN	NaN	NaN	NaN	NaN	NaN	NaN	NaN	NaN	NaN	NaN	NaN	NaN
18.2547416687012	NaN	17.7177295684814	18.6324348449707	18.2384605407715	18.4719524383545	18.0310649871826	18.39137840271	18.6383514404297	18.258243560791	17.7611103057861	18.2855472564697	18.6913204193115	17.1374111175537	NaN	18.1373119354248	18.3941440582275	18.3653831481934	17.9720821380615	17.8506870269775	17.901538848877	18.4118328094482	18.4318408966064	18.2822017669678	18.2625179290771	19.2115745544434	18.8722248077393	19.0232353210449	18.984317779541	18.9000053405762	16.7237415313721	NaN	17.3017101287842	18.2249164581299	18.273120880127	18.1055393218994	18.6823978424072	18.7643852233887	18.4419231414795	18.5025749206543	18.0904750823975	18.0655002593994	16.9207954406738	17.5134506225586	17.4716758728027	17.7805919647217	17.7468814849854	18.7451095581055	18.2444190979004	18.5635757446289
16.0088233947754	NaN	NaN	NaN	NaN	16.4661407470703	NaN	NaN	NaN	NaN	16.0956039428711	16.0520153045654	NaN	NaN	NaN	NaN	16.386890411377	NaN	NaN	NaN	NaN	16.2650108337402	NaN	NaN	NaN	NaN	NaN	NaN	15.8860778808594	NaN	NaN	15.7982187271118	15.9192819595337	NaN	NaN	NaN	NaN	NaN	15.2913866043091	16.2165565490723	16.3355293273926	16.2615261077881	15.7571039199829	15.7877492904663	NaN	15.9744148254395	NaN	NaN	NaN	NaN
16.3911094665527	NaN	17.7773838043213	NaN	17.8379974365234	17.698392868042	17.9931373596191	NaN	NaN	NaN	NaN	18.1151256561279	NaN	17.2889747619629	17.3828773498535	18.1991157531738	18.0198192596436	18.1710891723633	17.6005954742432	17.4779319763184	17.520679473877	17.5037784576416	NaN	17.5191440582275	17.8260650634766	17.3755989074707	17.5152988433838	17.5398864746094	NaN	17.6971035003662	NaN	17.6598281860352	NaN	17.401496887207	17.3827075958252	17.2902355194092	17.6998844146729	17.7259387969971	17.0904216766357	16.5749473571777	16.4411449432373	NaN	17.4037437438965	NaN	17.488639831543	17.3467216491699	17.463716506958	NaN	NaN	18.284688949585
18.2647171020508	18.4330635070801	20.2526893615723	20.8750782012939	20.1956844329834	20.85817527771	20.1511554718018	20.7791652679443	19.8234081268311	20.5422687530518	19.3438835144043	19.8012351989746	19.9324340820313	20.0107250213623	19.82741355896	19.8962554931641	20.5439682006836	20.55055809021	20.5328845977783	20.4690132141113	20.4368495941162	20.258451461792	20.4072761535645	20.5560913085938	20.4712982177734	19.7276344299316	19.8288402557373	20.5989608764648	20.5434017181396	20.5068817138672	20.6550827026367	20.53782081604	20.6155796051025	20.2324542999268	20.1791324615479	20.3337440490723	20.1250247955322	20.1890621185303	20.1355838775635	19.3059234619141	19.2663879394531	19.2143039703369	20.7172451019287	20.6251564025879	20.6892738342285	19.2490119934082	18.3004150390625	20.6845741271973	19.0010509490967	20.5635566711426
19.6628913879395	22.2650203704834	20.4906196594238	19.8416557312012	20.4695110321045	21.1206016540527	20.4681186676025	21.1004676818848	22.126443862915	23.0455017089844	NaN	20.6384754180908	22.2504348754883	20.7240905761719	19.8803482055664	19.7911567687988	20.6490421295166	20.8201847076416	20.1188297271729	20.1991634368896	20.0581455230713	21.5523433685303	18.9556045532227	19.1976299285889	19.2658157348633	24.0771636962891	24.2503910064697	20.4644336700439	20.5722827911377	20.6248874664307	19.8284683227539	19.6835632324219	19.6808547973633	20.001407623291	20.0809574127197	20.1094226837158	20.0068950653076	20.164966583252	18.6553974151611	21.9717254638672	21.9950370788574	22.1065502166748	20.0659217834473	20.0233707427979	20.036039352417	19.7666187286377	19.8385353088379	18.2463703155518	NaN	19.0177536010742
NaN	NaN	NaN	NaN	NaN	NaN	NaN	NaN	NaN	NaN	NaN	NaN	NaN	NaN	NaN	NaN	16.4903182983398	NaN	NaN	NaN	NaN	17.2949085235596	16.3835010528564	16.3619441986084	NaN	NaN	NaN	NaN	16.8441410064697	NaN	NaN	NaN	NaN	NaN	NaN	NaN	NaN	NaN	NaN	NaN	NaN	NaN	NaN	NaN	NaN	NaN	NaN	16.988374710083	NaN	NaN
17.7651958465576	17.6749362945557	18.8317642211914	17.4472599029541	NaN	17.6456165313721	18.6924457550049	NaN	17.5419292449951	17.3199901580811	NaN	NaN	17.6321144104004	17.2606811523438	NaN	17.2584743499756	18.0382652282715	18.1681537628174	17.5978336334229	17.4999694824219	17.6619873046875	18.5089321136475	16.9942436218262	16.912748336792	17.1969089508057	17.28346824646	17.2745780944824	16.2978839874268	NaN	16.4313678741455	NaN	NaN	NaN	15.7985982894897	NaN	15.8628797531128	NaN	17.9821472167969	NaN	16.5002822875977	NaN	16.7777690887451	17.2219467163086	17.19287109375	17.0222587585449	17.6104335784912	17.6903667449951	16.9141521453857	NaN	17.0033855438232
NaN	NaN	NaN	16.5094509124756	NaN	17.0812969207764	NaN	17.0730533599854	NaN	NaN	NaN	NaN	NaN	NaN	NaN	NaN	17.8006973266602	17.6668472290039	18.8911018371582	18.7081604003906	17.9868202209473	18.4508075714111	15.6289577484131	NaN	15.7730102539063	NaN	NaN	17.4485511779785	17.0522918701172	17.0443096160889	17.6860618591309	17.6796855926514	17.6305522918701	16.7096767425537	16.7102146148682	16.7187995910645	17.6008853912354	17.563985824585	17.6757640838623	15.9945306777954	15.9886846542358	15.7638092041016	17.2066707611084	17.0086479187012	17.053035736084	16.4438667297363	16.1277122497559	16.9128665924072	17.1816577911377	16.7841739654541
NaN	NaN	20.1295604705811	19.2806854248047	NaN	18.1761150360107	19.8422088623047	19.0301761627197	NaN	NaN	NaN	NaN	NaN	18.2921695709229	18.2232666015625	18.6022644042969	18.8627529144287	18.7680416107178	16.5931434631348	16.5721817016602	16.4497127532959	18.929027557373	17.4462108612061	18.02734375	19.2106475830078	18.8384284973145	18.7257061004639	18.3775501251221	17.9810886383057	17.9150848388672	16.8371353149414	NaN	NaN	18.6084499359131	18.7474060058594	18.5861511230469	NaN	NaN	16.5727443695068	16.6957454681396	NaN	16.9141521453857	17.1357097625732	17.3682842254639	NaN	NaN	NaN	18.0257244110107	NaN	NaN
NaN	NaN	NaN	NaN	NaN	NaN	NaN	NaN	NaN	NaN	NaN	NaN	NaN	NaN	NaN	NaN	NaN	NaN	NaN	NaN	NaN	NaN	NaN	NaN	NaN	NaN	NaN	NaN	NaN	NaN	NaN	NaN	NaN	NaN	NaN	NaN	NaN	NaN	NaN	NaN	NaN	NaN	NaN	NaN	NaN	NaN	NaN	NaN	NaN	NaN
NaN	NaN	16.0316791534424	17.098258972168	16.1196308135986	17.0600204467773	16.0263080596924	17.1739692687988	16.9073600769043	17.0633945465088	NaN	NaN	16.7500267028809	NaN	NaN	NaN	16.5594367980957	16.6667785644531	17.3508701324463	16.744649887085	16.7002220153809	NaN	16.2988147735596	16.2055263519287	15.9433393478394	18.1000556945801	17.1385116577148	17.3465480804443	16.4007301330566	17.5434398651123	17.2201519012451	17.3429088592529	17.050910949707	16.2465000152588	16.1902675628662	NaN	16.446662902832	16.4618949890137	16.4551658630371	16.5738830566406	16.5509414672852	16.6432933807373	17.0106163024902	17.0566368103027	17.0397109985352	NaN	NaN	17.4224262237549	NaN	16.6315460205078
NaN	17.7282657623291	20.1868877410889	19.6659297943115	19.3452053070068	19.6826725006104	19.2730312347412	NaN	NaN	19.7321968078613	NaN	NaN	NaN	NaN	NaN	18.9995098114014	19.2197971343994	19.7021007537842	16.5405826568604	NaN	16.6771411895752	19.429084777832	19.2883892059326	19.6898212432861	19.192268371582	NaN	17.469690322876	17.127067565918	NaN	18.4446754455566	17.2521114349365	17.284553527832	17.313362121582	18.3554801940918	18.621208190918	18.5697822570801	17.9828720092773	17.9918098449707	18.110595703125	17.5874691009521	NaN	17.5183773040771	17.3513870239258	NaN	16.1915416717529	NaN	NaN	18.6737995147705	NaN	NaN
15.5149602890015	NaN	NaN	NaN	NaN	NaN	NaN	NaN	NaN	NaN	NaN	NaN	NaN	NaN	NaN	NaN	NaN	15.8398189544678	NaN	NaN	NaN	16.909236907959	NaN	NaN	NaN	NaN	NaN	NaN	NaN	NaN	NaN	NaN	NaN	NaN	NaN	NaN	NaN	NaN	NaN	15.4031114578247	NaN	NaN	NaN	NaN	NaN	NaN	NaN	NaN	NaN	NaN
NaN	NaN	19.3890476226807	19.0392303466797	20.1199703216553	19.514123916626	19.6798572540283	18.537992477417	NaN	19.1305160522461	NaN	NaN	NaN	NaN	NaN	18.6791362762451	19.0130443572998	NaN	18.9341621398926	19.0908355712891	18.97580909729	NaN	18.602481842041	18.8430061340332	NaN	18.8075370788574	NaN	NaN	17.9567394256592	17.5762176513672	NaN	NaN	NaN	NaN	NaN	NaN	18.7468490600586	NaN	NaN	NaN	NaN	NaN	NaN	NaN	18.5080413818359	NaN	NaN	18.3616619110107	19.0654468536377	NaN
21.5855922698975	21.6691246032715	22.5704765319824	21.4114208221436	22.6042881011963	21.2974281311035	22.6521530151367	NaN	22.4006462097168	NaN	NaN	21.7598743438721	21.6051692962646	20.7824478149414	20.7158203125	NaN	21.6952781677246	21.5242042541504	20.0651321411133	20.2033519744873	20.1542491912842	21.0919723510742	22.1887912750244	22.15749168396	21.5782375335693	21.0448684692383	NaN	20.1311931610107	20.2258796691895	20.1275463104248	NaN	NaN	NaN	20.3499202728271	19.786506652832	19.8040103912354	20.7732200622559	20.8782253265381	20.8590106964111	20.504846572876	20.6086483001709	20.5730228424072	21.3191509246826	NaN	21.7562141418457	NaN	NaN	NaN	NaN	NaN
NaN	17.4444332122803	18.548942565918	18.999813079834	18.8304042816162	18.8350696563721	18.7100124359131	18.8509922027588	18.6879768371582	18.6172657012939	NaN	NaN	18.7267379760742	16.9011268615723	18.1719188690186	18.2076721191406	18.430248260498	18.8188133239746	18.5345764160156	18.7697868347168	18.6250667572021	18.9547805786133	18.1753349304199	18.2051448822021	17.7434005737305	18.2416763305664	17.8443870544434	19.1977977752686	18.895751953125	19.0130996704102	17.9900932312012	17.9734287261963	17.9817008972168	18.8854217529297	18.8016452789307	18.7913150787354	18.2094821929932	18.4819183349609	18.4044513702393	17.847448348999	17.9660663604736	17.8853034973145	18.1461906433105	18.231351852417	18.1120719909668	NaN	16.2421131134033	18.605884552002	18.1908473968506	NaN
NaN	NaN	NaN	NaN	NaN	NaN	NaN	NaN	NaN	16.8678569793701	NaN	NaN	NaN	NaN	NaN	17.7404403686523	18.3002815246582	18.0552616119385	17.0970230102539	17.5044002532959	17.4880905151367	17.6792049407959	18.0790576934814	17.8164081573486	NaN	NaN	NaN	NaN	16.967586517334	16.8416862487793	16.7569465637207	NaN	NaN	17.3914623260498	NaN	17.4326553344727	NaN	17.0026168823242	NaN	NaN	NaN	NaN	NaN	NaN	NaN	NaN	NaN	NaN	NaN	NaN
16.4007301330566	NaN	NaN	NaN	NaN	16.3929042816162	NaN	16.4438991546631	NaN	NaN	NaN	NaN	NaN	15.0872144699097	15.0238838195801	NaN	16.5945720672607	16.8823795318604	NaN	NaN	NaN	17.9833717346191	NaN	16.3924179077148	16.5198364257813	NaN	NaN	16.0792140960693	15.9968929290771	16.1023044586182	NaN	16.0523128509521	15.979380607605	NaN	NaN	NaN	NaN	16.0910015106201	16.2165565490723	16.0220851898193	16.0333576202393	16.1599311828613	16.2125720977783	NaN	16.1692600250244	15.1233539581299	15.2768878936768	15.9525365829468	NaN	15.6820888519287
NaN	NaN	NaN	NaN	NaN	NaN	NaN	NaN	NaN	NaN	NaN	NaN	NaN	NaN	NaN	NaN	NaN	NaN	NaN	NaN	NaN	15.8099689483643	NaN	NaN	15.8699789047241	NaN	NaN	NaN	NaN	NaN	NaN	NaN	NaN	NaN	NaN	NaN	NaN	NaN	NaN	NaN	NaN	NaN	NaN	16.3123874664307	NaN	NaN	NaN	NaN	NaN	NaN
NaN	NaN	NaN	NaN	NaN	NaN	NaN	NaN	NaN	NaN	NaN	NaN	NaN	NaN	NaN	NaN	NaN	NaN	NaN	NaN	NaN	NaN	NaN	NaN	NaN	NaN	NaN	NaN	NaN	NaN	NaN	NaN	NaN	NaN	NaN	NaN	NaN	NaN	NaN	NaN	NaN	NaN	NaN	NaN	NaN	NaN	NaN	NaN	NaN	NaN
NaN	NaN	17.7333736419678	NaN	17.9048347473145	NaN	17.8630237579346	18.2916297912598	NaN	18.1335029602051	NaN	NaN	NaN	NaN	NaN	17.2086734771729	17.8019599914551	17.4426517486572	18.5362854003906	18.5897388458252	NaN	18.9424629211426	18.5057964324951	NaN	NaN	18.0297183990479	18.5174160003662	19.1503620147705	19.2072429656982	19.0593338012695	18.2412109375	18.4096813201904	18.2288188934326	19.2360553741455	18.510555267334	19.2868099212646	18.5919322967529	18.7563285827637	18.0963554382324	16.9189338684082	NaN	17.0282077789307	20.554967880249	20.5924968719482	20.7023544311523	NaN	NaN	15.8062477111816	NaN	15.7080869674683
18.3707981109619	19.5573253631592	NaN	NaN	NaN	16.9133338928223	14.3027105331421	NaN	16.9193992614746	NaN	15.7184524536133	15.5861949920654	15.8717126846313	15.4354419708252	15.3685750961304	15.2604789733887	15.124888420105	15.5182228088379	14.8894090652466	15.3735790252686	15.6138181686401	16.9389362335205	15.5941200256348	15.4580545425415	15.6763706207275	16.9851531982422	16.9026584625244	14.6731433868408	14.8896465301514	14.8973731994629	16.1083202362061	16.0613918304443	16.2572765350342	14.8216743469238	NaN	NaN	15.2758703231812	15.357551574707	15.3819150924683	19.3228302001953	19.3197479248047	19.3645057678223	15.4187746047974	15.4137601852417	15.4369068145752	14.8355073928833	14.8586120605469	15.4812631607056	NaN	15.1712160110474
NaN	NaN	18.8040103912354	17.2940101623535	18.9310493469238	18.6356258392334	16.7352924346924	19.2766933441162	NaN	17.426362991333	NaN	18.4446353912354	18.7226734161377	NaN	NaN	18.3664073944092	16.1699638366699	19.1941699981689	19.3363628387451	19.4250717163086	19.3457698822021	19.3562545776367	18.3753032684326	19.6788959503174	17.9319725036621	18.6345272064209	18.3704147338867	18.8846168518066	16.7224063873291	19.2957592010498	19.7865219116211	19.8600101470947	19.7302742004395	19.2763290405273	19.1483020782471	19.1747264862061	19.5209102630615	19.4830989837646	19.8720588684082	18.6251029968262	17.5132961273193	17.3812732696533	19.9012584686279	19.6123962402344	19.8511753082275	NaN	NaN	17.6044368743896	17.2953567504883	17.8951015472412
17.7899799346924	17.6454048156738	20.1653347015381	17.2064800262451	20.1063575744629	16.9888172149658	20.1080188751221	17.1376113891602	16.0904636383057	16.4394416809082	18.007661819458	17.8214626312256	16.5887870788574	17.1390113830566	17.2439556121826	NaN	16.349609375	16.2269020080566	16.2197170257568	16.5856227874756	16.3125457763672	19.3826446533203	17.2626094818115	18.9910621643066	19.0812187194824	17.0645542144775	17.5473613739014	17.9183502197266	15.7705860137939	17.3724575042725	15.327446937561	15.3019609451294	15.3816108703613	15.9955244064331	16.5614070892334	16.6872940063477	16.0415306091309	16.0220432281494	15.7394113540649	16.3973903656006	16.0528221130371	16.0850772857666	15.7473802566528	16.0482521057129	15.7461729049683	15.7745037078857	15.5879240036011	16.2195854187012	14.5092802047729	16.6350936889648
NaN	NaN	19.7521686553955	19.8549537658691	19.4885025024414	19.9744930267334	19.5377826690674	19.9747734069824	19.7848300933838	19.1981086730957	NaN	19.6259593963623	18.6674022674561	19.3308601379395	19.2515335083008	19.9163551330566	19.6204376220703	20.068021774292	20.2184505462646	20.5200862884521	20.1252765655518	19.4882678985596	18.2538661956787	18.2223701477051	17.2340698242188	19.0278034210205	19.0042915344238	20.1246471405029	20.5370635986328	20.3699684143066	18.847204208374	18.9370403289795	19.0646591186523	20.1272945404053	19.7635593414307	20.1517753601074	19.8924655914307	19.8893051147461	19.8535385131836	17.9296627044678	17.9327220916748	17.9227695465088	19.6409645080566	19.5740203857422	19.6825351715088	19.8542079925537	19.9128360748291	19.9245262145996	NaN	18.8263130187988
NaN	NaN	16.8817825317383	NaN	NaN	NaN	NaN	NaN	NaN	NaN	NaN	NaN	NaN	NaN	NaN	NaN	NaN	NaN	17.5657711029053	17.6433620452881	17.5814514160156	NaN	NaN	NaN	NaN	NaN	NaN	NaN	NaN	NaN	17.3493156433105	16.2192630767822	NaN	17.0558967590332	NaN	NaN	NaN	17.0236682891846	NaN	NaN	NaN	NaN	17.0389614105225	17.0584354400635	17.0520801544189	NaN	NaN	NaN	NaN	NaN
NaN	NaN	NaN	NaN	NaN	NaN	NaN	NaN	NaN	NaN	NaN	NaN	NaN	NaN	NaN	NaN	NaN	NaN	NaN	NaN	NaN	NaN	NaN	NaN	NaN	NaN	NaN	NaN	NaN	NaN	NaN	NaN	NaN	NaN	NaN	NaN	NaN	NaN	NaN	NaN	NaN	NaN	NaN	NaN	NaN	NaN	NaN	NaN	NaN	NaN
NaN	NaN	NaN	NaN	NaN	NaN	NaN	NaN	NaN	NaN	NaN	NaN	NaN	NaN	NaN	NaN	NaN	NaN	NaN	NaN	NaN	NaN	NaN	NaN	NaN	NaN	NaN	NaN	NaN	NaN	NaN	NaN	NaN	NaN	NaN	NaN	NaN	NaN	NaN	NaN	NaN	NaN	NaN	NaN	NaN	NaN	NaN	NaN	NaN	NaN
21.8713970184326	21.9547882080078	19.9656429290771	19.8664703369141	19.9386196136475	19.5315723419189	19.9453525543213	19.6154537200928	NaN	18.3264560699463	15.7785902023315	16.9631900787354	19.0427074432373	16.0748310089111	17.7737827301025	17.9361782073975	18.5919322967529	18.4427738189697	19.1897144317627	19.228443145752	19.4223022460938	18.8479995727539	19.6467590332031	19.646671295166	19.584041595459	16.2358093261719	15.2059078216553	18.071849822998	18.2875328063965	18.100622177124	17.3432559967041	17.4197959899902	16.6819515228271	17.4391651153564	17.4365653991699	17.7328433990479	17.0328426361084	17.0535659790039	17.1596546173096	21.6647930145264	21.7184162139893	21.608060836792	19.9958992004395	20.1353340148926	20.3159503936768	15.4662675857544	15.4772520065308	18.7440586090088	19.0529823303223	18.393892288208
NaN	NaN	NaN	NaN	NaN	18.408561706543	NaN	18.2300395965576	NaN	NaN	NaN	NaN	NaN	NaN	NaN	17.7718505859375	18.1400108337402	18.0789527893066	18.3455963134766	18.1154804229736	18.2450695037842	17.5158386230469	18.92795753479	18.8678874969482	NaN	16.3695125579834	NaN	18.2189693450928	18.262378692627	18.1231822967529	NaN	NaN	NaN	17.4949016571045	17.3717765808105	17.4064865112305	NaN	NaN	NaN	NaN	NaN	NaN	17.9475231170654	17.6011753082275	NaN	NaN	NaN	NaN	NaN	NaN
NaN	NaN	15.4918842315674	16.8572025299072	NaN	NaN	NaN	16.6487789154053	NaN	NaN	NaN	NaN	NaN	NaN	15.7548351287842	NaN	NaN	NaN	NaN	NaN	NaN	NaN	16.4087448120117	16.3777027130127	16.5147285461426	NaN	NaN	16.6287021636963	16.6699638366699	16.746488571167	17.0630798339844	NaN	NaN	NaN	NaN	NaN	NaN	NaN	NaN	NaN	17.8623580932617	NaN	NaN	NaN	NaN	NaN	NaN	NaN	NaN	NaN
20.6405067443848	20.5882930755615	19.5903606414795	21.7046356201172	19.6826038360596	21.7321891784668	19.6104869842529	21.5810928344727	20.6197032928467	20.0026454925537	21.5013027191162	21.6528091430664	20.2470188140869	20.1742630004883	20.2278785705566	19.8147354125977	20.1450710296631	20.2699069976807	19.5986881256104	19.75559425354	19.7588520050049	20.8341445922852	20.6929397583008	20.4457664489746	20.3945636749268	21.1667442321777	21.0730667114258	21.8012027740479	21.8082122802734	21.7031154632568	20.8397674560547	20.8503360748291	20.8322124481201	19.749683380127	19.7719631195068	19.6945209503174	21.0881595611572	21.129810333252	21.103479385376	21.8243865966797	21.8014011383057	21.7285823822021	20.980432510376	21.0258045196533	20.9635276794434	17.6409645080566	17.6796855926514	21.9711284637451	21.7616214752197	21.7780418395996
NaN	17.5553226470947	18.2769870758057	16.8197803497314	17.9845409393311	17.8935031890869	18.0253982543945	18.0004730224609	17.5990695953369	18.0097408294678	NaN	NaN	17.1417083740234	17.1180686950684	17.183500289917	17.5846843719482	18.1213111877441	17.8808269500732	18.4692115783691	17.6693420410156	17.8721332550049	19.2450008392334	17.6447715759277	17.9785766601563	18.0329494476318	18.564208984375	18.3706703186035	18.0834274291992	17.7977886199951	18.0653419494629	17.1090145111084	17.0852451324463	17.0106163024902	18.8070659637451	19.0339450836182	18.7045516967773	18.0612335205078	18.3791160583496	18.1750907897949	17.3543186187744	NaN	16.9099407196045	18.0781192779541	17.8523960113525	17.8807678222656	17.49365234375	17.532751083374	18.0693874359131	18.1172580718994	14.9034585952759
NaN	NaN	17.0291786193848	18.1419067382813	16.8199043273926	18.1408100128174	16.9365234375	17.5988521575928	NaN	NaN	NaN	17.3220157623291	17.4970092773438	NaN	NaN	17.5029258728027	17.5337409973145	17.7574024200439	17.6699638366699	17.7635097503662	17.4841613769531	17.0008583068848	17.2389278411865	17.1066646575928	NaN	17.8356552124023	17.3055458068848	18.2522487640381	18.186695098877	18.3522930145264	18.0094127655029	17.746488571167	17.9486064910889	17.3953170776367	NaN	17.3915462493896	17.4143543243408	17.3046550750732	17.1037998199463	16.0205669403076	15.909236907959	16.1292629241943	17.2662734985352	17.321928024292	NaN	16.7286643981934	16.8415641784668	18.4069862365723	18.6017208099365	18.4108810424805
18.2529888153076	NaN	18.242280960083	18.2798461914063	NaN	18.2076244354248	18.3409538269043	18.4978275299072	NaN	NaN	18.5947761535645	18.5293617248535	16.9616088867188	NaN	NaN	18.3920917510986	18.4293079376221	19.1125316619873	18.5968151092529	18.4373779296875	18.4987239837646	18.679479598999	18.1650142669678	18.1628532409668	18.3134498596191	18.0348854064941	NaN	18.6481113433838	18.4159641265869	19.023099899292	NaN	NaN	18.155460357666	18.6216373443604	18.7045860290527	18.5995426177979	18.4559936523438	18.4823112487793	NaN	17.4424095153809	17.4905223846436	17.3956508636475	18.1012878417969	NaN	18.3471546173096	NaN	18.5352592468262	18.3533706665039	NaN	19.260404586792
17.7190017700195	17.5981254577637	19.5567836761475	18.5222511291504	19.687105178833	18.2496604919434	19.732213973999	18.7724304199219	18.7227745056152	18.5552864074707	NaN	NaN	NaN	17.4964637756348	17.6325416564941	18.0985145568848	19.3830032348633	19.3740291595459	18.9005661010742	18.8152198791504	18.8543453216553	18.3271579742432	19.6464958190918	19.6523551940918	19.6442794799805	18.169132232666	18.4526996612549	18.4734210968018	18.5169925689697	18.4426116943359	16.2708053588867	16.584888458252	15.9714088439941	19.5139312744141	19.3901596069336	19.526346206665	18.5765132904053	18.5530376434326	18.2193946838379	16.8434066772461	16.643856048584	16.7468814849854	17.8082599639893	17.9710159301758	17.7382640838623	17.9938011169434	18.1321983337402	19.7999076843262	18.5129489898682	17.8539180755615
NaN	NaN	NaN	NaN	NaN	NaN	NaN	NaN	NaN	NaN	NaN	NaN	NaN	NaN	NaN	NaN	NaN	NaN	NaN	NaN	NaN	NaN	NaN	NaN	NaN	NaN	NaN	NaN	NaN	NaN	NaN	NaN	NaN	NaN	NaN	NaN	NaN	NaN	NaN	NaN	NaN	NaN	NaN	NaN	NaN	NaN	NaN	NaN	NaN	NaN
NaN	NaN	13.9692964553833	NaN	NaN	NaN	NaN	NaN	NaN	NaN	NaN	NaN	NaN	NaN	NaN	NaN	16.2402515411377	16.2444934844971	17.2722110748291	NaN	17.3234233856201	15.8720731735229	15.8791999816895	15.8435773849487	15.7960395812988	NaN	NaN	15.8048620223999	15.9741458892822	NaN	NaN	15.1506595611572	NaN	17.4511299133301	17.475004196167	17.4687347412109	15.9448490142822	NaN	NaN	NaN	NaN	NaN	16.4515972137451	16.5875282287598	16.5106868743896	NaN	NaN	16.7178630828857	NaN	NaN
NaN	NaN	NaN	NaN	NaN	NaN	NaN	NaN	NaN	NaN	NaN	NaN	NaN	NaN	NaN	NaN	NaN	NaN	NaN	NaN	NaN	14.2847518920898	NaN	NaN	NaN	NaN	NaN	NaN	NaN	NaN	NaN	NaN	NaN	NaN	NaN	NaN	NaN	NaN	NaN	NaN	NaN	NaN	NaN	NaN	NaN	NaN	NaN	NaN	NaN	NaN
NaN	NaN	19.1859683990479	NaN	19.1792774200439	18.1453952789307	19.2220878601074	18.7201366424561	NaN	NaN	NaN	NaN	NaN	NaN	18.4998149871826	NaN	19.9781303405762	20.0464687347412	NaN	18.7895011901855	NaN	19.5241470336914	18.6561317443848	19.04931640625	18.8319816589355	20.1682758331299	20.0918426513672	18.7721080780029	18.830867767334	18.8107414245605	19.0303649902344	18.5395450592041	NaN	18.8830375671387	NaN	18.7638988494873	19.1778182983398	19.3334827423096	NaN	18.6316184997559	NaN	NaN	19.6027164459229	19.6590442657471	19.7627811431885	NaN	NaN	19.6677322387695	NaN	16.8860778808594
NaN	NaN	16.4436073303223	NaN	16.5849914550781	16.5692615509033	NaN	16.6749362945557	NaN	NaN	NaN	NaN	16.6003189086914	NaN	NaN	16.7717208862305	16.6305522918701	17.05885887146	16.7318496704102	NaN	16.4818000793457	17.632682800293	16.8567180633545	17.0290718078613	17.1946983337402	NaN	NaN	16.680305480957	16.7289295196533	16.7867298126221	NaN	NaN	NaN	NaN	NaN	NaN	16.6987323760986	NaN	16.5203876495361	16.8690643310547	NaN	16.8742370605469	NaN	16.5338172912598	NaN	16.2644062042236	16.3058834075928	16.2014541625977	16.3588924407959	16.4738483428955
18.9949054718018	18.7624397277832	21.7393760681152	20.6998157501221	21.8583641052246	21.0438690185547	22.2916793823242	21.0966758728027	20.4306354522705	20.9529781341553	21.0263442993164	20.87477684021	NaN	20.4817790985107	19.9628219604492	21.3408241271973	21.6015930175781	20.8434524536133	22.5948448181152	22.5769710540771	22.8028202056885	19.980920791626	21.4605407714844	21.8537654876709	21.3095798492432	19.6894969940186	18.9917545318604	21.1874313354492	21.1676635742188	20.3950862884521	18.7825126647949	19.2574615478516	18.5816345214844	20.9853057861328	21.3387031555176	20.8692893981934	21.59450340271	21.5204219818115	21.7564182281494	18.152889251709	18.0746231079102	18.526346206665	21.071496963501	21.1751766204834	21.2500877380371	19.9163398742676	19.9519100189209	21.6469345092773	21.6991806030273	NaN
NaN	17.968879699707	18.4842414855957	20.3705005645752	18.3259296417236	20.3532638549805	18.8269023895264	20.2824058532715	18.8636608123779	18.7843017578125	18.0721645355225	18.0652904510498	18.7078914642334	NaN	18.3474578857422	19.2236671447754	19.5964527130127	19.4170360565186	18.1220703125	18.1575336456299	18.320915222168	17.8154716491699	NaN	NaN	18.8286075592041	19.2728252410889	18.9855422973633	NaN	NaN	NaN	18.2030906677246	17.9933032989502	18.3170776367188	NaN	NaN	17.4025783538818	18.1078910827637	18.3153972625732	18.203950881958	NaN	NaN	NaN	19.7536544799805	19.1354084014893	19.8220233917236	NaN	NaN	19.1714057922363	NaN	19.2804355621338
NaN	NaN	NaN	NaN	NaN	NaN	NaN	NaN	NaN	NaN	NaN	NaN	NaN	NaN	NaN	NaN	NaN	NaN	NaN	16.1302089691162	NaN	NaN	NaN	NaN	NaN	NaN	NaN	NaN	NaN	NaN	NaN	NaN	NaN	16.3892116546631	NaN	16.228931427002	NaN	NaN	NaN	NaN	NaN	NaN	NaN	NaN	NaN	NaN	NaN	NaN	NaN	NaN
NaN	NaN	NaN	NaN	NaN	NaN	NaN	NaN	NaN	NaN	NaN	NaN	NaN	NaN	NaN	NaN	NaN	NaN	NaN	NaN	NaN	NaN	NaN	NaN	NaN	NaN	NaN	NaN	NaN	NaN	NaN	NaN	NaN	NaN	NaN	NaN	NaN	NaN	NaN	NaN	NaN	NaN	NaN	NaN	NaN	NaN	NaN	NaN	NaN	NaN
NaN	NaN	NaN	NaN	NaN	NaN	NaN	NaN	NaN	NaN	NaN	NaN	NaN	NaN	NaN	16.8350391387939	NaN	17.958438873291	NaN	NaN	NaN	16.6403293609619	NaN	NaN	NaN	NaN	NaN	NaN	NaN	16.6242809295654	NaN	NaN	NaN	NaN	NaN	NaN	NaN	NaN	NaN	NaN	18.365255355835	NaN	NaN	NaN	NaN	NaN	NaN	NaN	NaN	NaN
NaN	NaN	NaN	NaN	NaN	18.5453262329102	NaN	18.5293235778809	NaN	NaN	NaN	NaN	NaN	NaN	NaN	18.2060985565186	18.5530376434326	NaN	NaN	NaN	NaN	NaN	NaN	18.4799461364746	NaN	NaN	NaN	18.0540962219238	18.0575370788574	18.3400421142578	17.7589645385742	NaN	17.8269958496094	16.6352367401123	18.3932647705078	18.5406799316406	NaN	NaN	NaN	NaN	NaN	NaN	18.5297813415527	NaN	NaN	NaN	NaN	NaN	NaN	NaN
NaN	NaN	NaN	NaN	NaN	NaN	NaN	NaN	NaN	NaN	NaN	NaN	NaN	NaN	NaN	NaN	NaN	NaN	NaN	NaN	NaN	NaN	NaN	NaN	NaN	NaN	NaN	NaN	NaN	NaN	NaN	NaN	NaN	NaN	NaN	NaN	NaN	NaN	NaN	NaN	NaN	NaN	NaN	NaN	NaN	NaN	NaN	NaN	NaN	NaN
18.4384346008301	NaN	17.5975437164307	18.9334716796875	17.912748336792	18.8936805725098	17.6964244842529	18.7692375183105	17.7087345123291	17.1311931610107	NaN	NaN	17.259485244751	17.3290424346924	NaN	18.4389209747314	19.1209812164307	19.3428649902344	18.2186870574951	18.3840579986572	18.2972393035889	18.3037185668945	20.2258796691895	19.8475246429443	20.0735244750977	16.7830238342285	17.1622142791748	18.6425170898438	18.6314392089844	18.5753326416016	17.6701030731201	18.1368618011475	18.316370010376	17.67555809021	17.5370063781738	17.6113700866699	18.9205322265625	18.880199432373	19.1261348724365	18.7892780303955	18.7848777770996	18.7892780303955	19.3377342224121	18.8678283691406	19.3053665161133	17.7190017700195	17.8318881988525	18.3565559387207	17.6832542419434	18.2577381134033
NaN	15.6061162948608	16.1868114471436	16.1406097412109	16.1753349304199	16.1068077087402	16.1284580230713	15.7993326187134	15.991322517395	15.5865468978882	NaN	NaN	15.8892183303833	NaN	NaN	NaN	15.6859531402588	15.6349811553955	15.4256744384766	15.4287853240967	15.4367437362671	16.1749248504639	16.2059078216553	16.1631393432617	NaN	NaN	NaN	15.8274917602539	15.706226348877	NaN	14.9241161346436	14.9315223693848	NaN	NaN	15.9907913208008	15.9504871368408	15.5981683731079	15.6156005859375	15.926342010498	16.0505924224854	15.9112987518311	16.2029647827148	NaN	NaN	15.4721517562866	15.4976644515991	15.5277214050293	15.6305227279663	15.8846473693848	15.5307416915894
NaN	NaN	16.8759174346924	17.2931118011475	17.0875244140625	17.5958690643311	NaN	17.4740543365479	NaN	NaN	NaN	NaN	NaN	17.1239395141602	17.1516513824463	NaN	17.428409576416	17.3920497894287	17.4477443695068	17.4644336700439	17.4734992980957	17.8753776550293	17.4320030212402	17.3063468933105	17.5693359375	17.4590797424316	17.3546619415283	17.5435905456543	16.7977886199951	17.7977886199951	NaN	NaN	NaN	17.3006381988525	17.3029594421387	17.1978702545166	NaN	16.0110969543457	NaN	NaN	NaN	NaN	17.233226776123	NaN	17.333854675293	NaN	NaN	17.0515480041504	17.6454753875732	17.4429759979248
NaN	NaN	NaN	NaN	NaN	NaN	NaN	NaN	NaN	NaN	NaN	NaN	NaN	NaN	NaN	NaN	NaN	NaN	NaN	NaN	NaN	NaN	NaN	NaN	NaN	NaN	NaN	NaN	NaN	NaN	NaN	NaN	NaN	NaN	NaN	NaN	NaN	NaN	NaN	NaN	NaN	NaN	NaN	NaN	NaN	NaN	NaN	NaN	NaN	NaN
17.8273677825928	18.8241996765137	16.1830158233643	17.7132396697998	16.2759056091309	17.6736259460449	16.3694610595703	17.7416248321533	17.1555099487305	16.8748378753662	17.6871566772461	17.564208984375	17.4233283996582	17.1170539855957	16.035228729248	17.2733955383301	17.2554340362549	17.4274272918701	17.1988277435303	17.0011882781982	16.7677192687988	16.7103481292725	17.4949798583984	17.754861831665	18.037353515625	18.3232479095459	18.3902034759521	17.3484516143799	17.4832172393799	17.6179122924805	18.6847972869873	18.4954109191895	18.4698085784912	17.1511554718018	16.4618473052979	16.8923759460449	18.1850986480713	18.237434387207	17.9800281524658	18.5341205596924	18.2637557983398	18.7124671936035	18.9554061889648	18.7397804260254	18.8589038848877	16.5888748168945	16.5488376617432	17.3547477722168	15.7355556488037	17.5879096984863
18.0630264282227	17.8913688659668	17.3532848358154	19.2414436340332	17.2387409210205	19.3137607574463	17.2863597869873	19.2416534423828	17.5965976715088	17.451774597168	17.8203411102295	17.688455581665	17.5210628509521	16.1775951385498	16.0172443389893	18.1169528961182	18.3316688537598	18.54833984375	18.1292324066162	18.3955249786377	18.1871776580811	17.8106460571289	19.025993347168	18.9738483428955	18.9873466491699	17.063606262207	17.0727405548096	18.6244964599609	18.5826644897461	18.6040744781494	19.2379932403564	19.0713787078857	19.2457885742188	18.2951316833496	18.1338539123535	18.1338539123535	18.4958782196045	18.6757640838623	18.4414367675781	18.0268039703369	18.551685333252	18.4834938049316	19.4644145965576	19.4412956237793	19.3918609619141	16.0376319885254	16.0559597015381	18.9618911743164	17.2413501739502	18.8735466003418
18.9051570892334	19.4091835021973	16.787239074707	17.9441509246826	16.7943649291992	18.1037483215332	16.7037410736084	18.4392471313477	17.2647171020508	17.7387924194336	18.2437686920166	17.9788551330566	17.2891540527344	16.810396194458	17.0590705871582	17.5771045684814	17.4900512695313	17.9930820465088	18.1980609893799	17.8423633575439	17.6724529266357	17.4855785369873	18.210147857666	18.0596504211426	17.6725215911865	18.8966999053955	18.4803009033203	18.4773006439209	18.3949394226074	18.497049331665	19.2374114990234	19.0727405548096	19.2481307983398	17.8032855987549	17.7940483093262	17.4296360015869	18.7943019866943	18.8681297302246	18.6901626586914	19.4044094085693	19.2656784057617	19.4924011230469	19.3220386505127	19.2343730926514	19.3862285614014	16.6242809295654	16.7553825378418	18.5986709594727	17.7406368255615	18.8325061798096
NaN	NaN	NaN	NaN	NaN	NaN	NaN	NaN	NaN	NaN	NaN	NaN	NaN	NaN	NaN	NaN	NaN	NaN	NaN	NaN	NaN	NaN	NaN	NaN	NaN	NaN	NaN	NaN	NaN	NaN	NaN	NaN	NaN	NaN	NaN	NaN	NaN	NaN	NaN	NaN	NaN	NaN	NaN	NaN	NaN	NaN	NaN	NaN	NaN	NaN
NaN	NaN	NaN	15.8679065704346	16.3878498077393	16.2102146148682	NaN	NaN	NaN	NaN	NaN	NaN	NaN	NaN	NaN	16.7366142272949	16.8159084320068	16.798547744751	NaN	NaN	NaN	17.0437755584717	NaN	NaN	NaN	NaN	NaN	NaN	NaN	NaN	NaN	NaN	NaN	NaN	NaN	NaN	NaN	NaN	NaN	NaN	NaN	NaN	NaN	NaN	16.6728668212891	NaN	NaN	16.1643180847168	NaN	NaN
16.1745948791504	16.0045490264893	NaN	14.700493812561	NaN	NaN	NaN	14.0192432403564	NaN	NaN	NaN	NaN	NaN	NaN	NaN	NaN	14.7905521392822	14.745569229126	NaN	NaN	NaN	14.3818807601929	15.4551343917847	NaN	NaN	NaN	NaN	13.8479385375977	NaN	14.1843328475952	NaN	NaN	NaN	NaN	NaN	NaN	NaN	NaN	NaN	18.8219909667969	19.000638961792	16.7948722839355	14.1957569122314	NaN	NaN	NaN	NaN	14.1203184127808	NaN	14.2308464050293
NaN	NaN	NaN	NaN	NaN	NaN	NaN	NaN	NaN	NaN	NaN	NaN	NaN	NaN	NaN	NaN	NaN	NaN	NaN	NaN	NaN	NaN	NaN	NaN	NaN	NaN	NaN	NaN	NaN	NaN	NaN	NaN	NaN	NaN	NaN	NaN	NaN	NaN	NaN	NaN	NaN	NaN	NaN	NaN	NaN	NaN	NaN	NaN	NaN	NaN
NaN	16.1972351074219	15.8465433120728	16.5702705383301	16.2656154632568	16.5496635437012	16.2505569458008	16.6072578430176	NaN	NaN	15.9978628158569	16.1891098022461	NaN	NaN	NaN	16.7333068847656	15.8885526657104	16.0991630554199	17.341344833374	16.209358215332	16.544225692749	17.9599113464355	15.9718580245972	15.9487552642822	16.487133026123	16.1847591400146	16.2313899993896	16.7967739105225	16.5197429656982	16.6132431030273	NaN	NaN	NaN	16.963415145874	16.5029716491699	17.5749626159668	17.5268039703369	16.633960723877	16.6790676116943	15.7636795043945	15.7855548858643	15.7449655532837	15.8976564407349	15.7445449829102	NaN	15.7927904129028	15.8017587661743	16.7069816589355	NaN	16.4472599029541
NaN	NaN	NaN	NaN	NaN	NaN	NaN	18.9118709564209	NaN	18.9406299591064	NaN	NaN	NaN	NaN	NaN	19.3616828918457	18.9317417144775	18.9008026123047	NaN	NaN	NaN	NaN	NaN	19.0457496643066	NaN	NaN	NaN	19.225622177124	19.0906295776367	19.0808544158936	NaN	NaN	NaN	NaN	NaN	NaN	NaN	NaN	NaN	NaN	NaN	NaN	NaN	NaN	NaN	NaN	NaN	NaN	NaN	19.1192092895508
NaN	NaN	NaN	16.5926609039307	NaN	16.5568809509277	NaN	16.4678115844727	NaN	NaN	NaN	NaN	NaN	NaN	NaN	16.8361492156982	16.6742477416992	16.939510345459	NaN	NaN	NaN	17.5209102630615	16.5007019042969	16.324426651001	16.305793762207	NaN	NaN	16.1821804046631	16.0564479827881	15.9837732315063	16.6063613891602	NaN	16.4020118713379	NaN	NaN	NaN	NaN	NaN	NaN	NaN	NaN	NaN	15.579080581665	16.3509387969971	NaN	NaN	NaN	16.7230739593506	NaN	16.8547706604004
NaN	NaN	NaN	NaN	NaN	NaN	NaN	NaN	NaN	NaN	NaN	NaN	NaN	NaN	NaN	NaN	NaN	NaN	NaN	NaN	NaN	NaN	NaN	NaN	NaN	NaN	NaN	NaN	NaN	16.6892070770264	NaN	NaN	NaN	NaN	NaN	NaN	NaN	NaN	NaN	NaN	NaN	NaN	NaN	NaN	NaN	NaN	NaN	17.2444190979004	NaN	NaN
NaN	NaN	17.18408203125	16.9066562652588	NaN	16.8326930999756	NaN	16.5696620941162	NaN	NaN	NaN	NaN	NaN	NaN	NaN	NaN	16.1330013275146	16.7426776885986	NaN	NaN	NaN	18.2238788604736	17.1609344482422	17.1403102874756	NaN	NaN	NaN	16.4759559631348	16.8217735290527	16.7061729431152	NaN	NaN	NaN	17.0143260955811	17.4226722717285	17.2923927307129	NaN	NaN	NaN	NaN	NaN	NaN	NaN	NaN	NaN	NaN	NaN	NaN	NaN	15.853967666626
NaN	NaN	NaN	NaN	NaN	NaN	NaN	NaN	NaN	NaN	NaN	NaN	NaN	NaN	NaN	NaN	NaN	NaN	16.3787517547607	16.3068809509277	16.3387546539307	NaN	15.3990440368652	NaN	NaN	NaN	NaN	17.1884346008301	NaN	16.3903713226318	NaN	NaN	NaN	15.807354927063	16.1556873321533	16.1525611877441	NaN	NaN	NaN	NaN	NaN	NaN	15.9029407501221	15.7602519989014	15.8018093109131	NaN	NaN	16.070707321167	NaN	NaN
NaN	NaN	NaN	NaN	NaN	NaN	NaN	NaN	NaN	NaN	NaN	NaN	NaN	NaN	NaN	NaN	NaN	NaN	NaN	NaN	NaN	NaN	NaN	NaN	NaN	NaN	NaN	NaN	NaN	NaN	NaN	NaN	NaN	NaN	NaN	NaN	NaN	NaN	NaN	NaN	NaN	NaN	NaN	NaN	NaN	NaN	NaN	NaN	NaN	NaN
NaN	NaN	NaN	16.9231185913086	NaN	NaN	NaN	NaN	NaN	NaN	NaN	NaN	NaN	NaN	NaN	NaN	16.5171775817871	17.1463890075684	NaN	NaN	NaN	16.468448638916	NaN	NaN	16.4707221984863	NaN	NaN	NaN	NaN	17.4810104370117	NaN	NaN	NaN	16.8842906951904	NaN	16.9105262756348	NaN	NaN	NaN	NaN	NaN	NaN	NaN	NaN	NaN	NaN	NaN	NaN	NaN	NaN
NaN	NaN	NaN	NaN	NaN	NaN	NaN	NaN	NaN	NaN	NaN	NaN	NaN	NaN	NaN	NaN	NaN	NaN	18.3786506652832	18.5127563476563	18.4696502685547	NaN	NaN	NaN	NaN	17.8216495513916	NaN	NaN	NaN	NaN	NaN	NaN	NaN	18.4113368988037	18.3866291046143	18.3413009643555	NaN	18.3801727294922	NaN	18.4053249359131	NaN	18.271800994873	NaN	NaN	NaN	NaN	NaN	NaN	NaN	NaN
NaN	NaN	NaN	17.390287399292	NaN	17.9434642791748	NaN	17.2888832092285	NaN	NaN	NaN	NaN	NaN	NaN	NaN	NaN	16.1406898498535	NaN	NaN	NaN	NaN	16.6462497711182	18.3780994415283	18.4877376556396	18.593318939209	17.7959499359131	NaN	16.6864738464355	16.7539482116699	NaN	NaN	NaN	NaN	NaN	NaN	NaN	NaN	NaN	NaN	NaN	NaN	NaN	NaN	NaN	NaN	NaN	NaN	17.2261867523193	NaN	NaN
NaN	NaN	18.0779113769531	18.0974349975586	17.4359951019287	17.6795482635498	NaN	18.0438823699951	NaN	16.4630603790283	NaN	NaN	17.9670238494873	18.1367607116699	17.7676544189453	17.3667488098145	17.5701522827148	17.6214942932129	18.5290565490723	18.4786834716797	18.0330581665039	17.1634922027588	17.7909965515137	17.5029258728027	NaN	16.7202701568604	16.679479598999	18.1868877410889	18.2883434295654	18.4480266571045	16.9706230163574	17.1698665618896	16.7579879760742	18.4337558746338	17.5539741516113	18.2803440093994	17.5130653381348	17.9892616271973	NaN	16.4342861175537	16.4270515441895	16.392635345459	18.2784404754639	17.2646255493164	18.3027362823486	17.8484268188477	17.7194690704346	17.3520774841309	NaN	18.5662174224854
16.7719802856445	16.8059959411621	NaN	NaN	NaN	NaN	NaN	NaN	NaN	NaN	NaN	NaN	NaN	NaN	NaN	NaN	NaN	NaN	NaN	NaN	NaN	NaN	NaN	NaN	NaN	NaN	NaN	NaN	NaN	NaN	NaN	NaN	NaN	NaN	NaN	NaN	NaN	NaN	NaN	17.5811557769775	17.5617504119873	18.2984027862549	16.0627632141113	NaN	NaN	NaN	NaN	NaN	NaN	NaN
NaN	NaN	16.7896614074707	16.9302978515625	NaN	16.9174194335938	NaN	NaN	NaN	NaN	NaN	NaN	NaN	NaN	NaN	NaN	NaN	16.7656478881836	16.8419322967529	16.8973484039307	16.8866729736328	16.534423828125	16.4599914550781	16.5098056793213	NaN	17.0496349334717	16.9439792633057	17.16575050354	16.9772357940674	16.9994277954102	NaN	NaN	NaN	16.7194690704346	16.8291034698486	17.0511245727539	NaN	NaN	NaN	16.4298477172852	16.3409271240234	16.4797477722168	NaN	NaN	16.6609420776367	NaN	NaN	17.1590633392334	NaN	NaN
NaN	NaN	15.8403358459473	NaN	NaN	NaN	15.9441633224487	15.4524345397949	NaN	15.7453851699829	NaN	NaN	NaN	14.8908815383911	14.8439702987671	NaN	16.1212711334229	16.9044227600098	15.69495677948	NaN	NaN	16.79296875	15.2156848907471	15.4045095443726	15.6722316741943	14.8000907897949	14.8543815612793	15.4226236343384	NaN	15.4453058242798	15.5183458328247	NaN	NaN	16.5446929931641	15.7045516967773	16.538143157959	NaN	16.1550750732422	NaN	NaN	NaN	14.0446500778198	16.2527027130127	16.0572509765625	NaN	NaN	NaN	NaN	NaN	NaN
NaN	15.9737644195557	16.2350978851318	NaN	16.2087287902832	16.6591320037842	16.1399917602539	NaN	NaN	16.4632053375244	16.8457355499268	NaN	17.2560787200928	16.8551368713379	16.7497653961182	17.5078105926514	16.0206336975098	NaN	18.008373260498	18.0156879425049	18.0392303466797	17.5452518463135	NaN	NaN	NaN	16.7426776885986	16.7922058105469	16.9296054840088	NaN	NaN	16.8999462127686	15.9508295059204	16.8858394622803	17.4733409881592	17.7598094940186	17.3215751647949	17.1571884155273	17.105131149292	NaN	NaN	NaN	NaN	16.4605045318604	17.1168518066406	17.3574142456055	NaN	NaN	NaN	NaN	NaN
20.6676979064941	21.3796768188477	22.8156185150146	22.4374847412109	22.7656326293945	22.4668254852295	22.6531162261963	22.6404838562012	20.6903839111328	20.3518619537354	23.1928882598877	23.271276473999	20.7292461395264	20.2517642974854	21.0336894989014	21.0623016357422	22.5116424560547	22.4466495513916	22.859806060791	22.9026432037354	22.937219619751	15.892068862915	20.8253192901611	20.8207302093506	20.8947467803955	21.4243450164795	21.4484920501709	23.2172660827637	23.3153419494629	23.2332725524902	22.3353538513184	22.2299919128418	22.4411373138428	22.7498474121094	22.7329959869385	22.7319602966309	23.3181037902832	23.3525905609131	23.4129962921143	17.6856517791748	17.6621952056885	17.7810401916504	20.6552581787109	20.7811679840088	20.2148971557617	23.2270851135254	23.2810745239258	22.9613571166992	22.9736175537109	22.6538162231445
NaN	18.5961971282959	22.0777683258057	19.1438274383545	22.0357704162598	19.0279655456543	21.8919315338135	19.3076362609863	19.3268508911133	17.8462867736816	18.9424057006836	18.6783103942871	18.6328601837158	17.9147357940674	17.9332981109619	18.3111896514893	17.1846618652344	17.2993869781494	18.0888195037842	18.5837287902832	17.9520244598389	19.452075958252	19.4343872070313	19.368200302124	18.7901382446289	18.7037754058838	19.3424739837646	19.8719387054443	19.7732524871826	19.5384082794189	17.1875648498535	17.3364715576172	17.1780624389648	19.5166072845459	19.5904693603516	18.9556045532227	18.7780895233154	18.8879814147949	19.5160121917725	17.9857635498047	18.19287109375	18.14035987854	17.445484161377	17.8055553436279	17.4923229217529	17.5659942626953	17.7108192443848	NaN	NaN	NaN
NaN	NaN	19.8619346618652	17.2437686920166	19.9262924194336	17.2271270751953	19.9073886871338	18.898796081543	18.5231323242188	18.2224178314209	NaN	16.6470928192139	18.2795734405518	NaN	NaN	17.7553825378418	17.7069149017334	18.0319271087646	14.2796106338501	NaN	NaN	16.1689071655273	19.2007446289063	17.6600379943848	17.665599822998	16.4984130859375	16.2662925720215	15.9667310714722	16.0710010528564	15.9323072433472	15.9364995956421	15.9493026733398	16.1042098999023	NaN	NaN	15.9517402648926	15.7151308059692	15.7105369567871	15.8214750289917	NaN	NaN	NaN	15.6803321838379	15.987174987793	15.8574953079224	16.7381973266602	16.7230739593506	NaN	16.2563190460205	15.8289546966553
16.1986751556396	18.509241104126	13.0830135345459	13.1770458221436	13.1451683044434	14.1774978637695	12.6241331100464	14.6574296951294	13.8635091781616	12.3467626571655	12.7361478805542	11.822491645813	14.3184719085693	12.6899328231812	12.8471355438232	NaN	13.4590473175049	13.3582391738892	13.5340595245361	13.61643409729	13.250638961792	13.4951057434082	14.617696762085	14.5222139358521	14.4417772293091	12.2118577957153	11.8104915618896	13.364408493042	13.2137117385864	13.488091468811	14.043625831604	14.2056407928467	14.4914770126343	13.975489616394	13.9773693084717	14.0752286911011	14.0079030990601	13.9793357849121	14.1096677780151	20.1296863555908	20.100980758667	19.8586769104004	14.0005283355713	14.4593677520752	14.3162813186646	12.3472337722778	11.6118545532227	14.1024675369263	14.7434673309326	14.1601076126099
17.4359951019287	18.8967590332031	18.226469039917	17.80712890625	18.4625587463379	17.3145122528076	18.515645980835	17.5250473022461	17.7007656097412	NaN	NaN	17.5402641296387	NaN	NaN	16.1319370269775	17.0252914428711	17.7317161560059	18.0499019622803	16.8082599639893	16.7570781707764	16.9593448638916	19.4684963226318	18.8885765075684	19.1895923614502	18.5464954376221	17.5214462280273	17.5428352355957	17.4409503936768	17.7004947662354	17.3537158966064	17.3717765808105	16.3291301727295	16.7283992767334	17.8223342895508	17.4281635284424	18.1188793182373	18.5787258148193	18.5320281982422	19.3340072631836	18.6223526000977	18.6237106323242	18.58229637146	17.6872940063477	17.6855144500732	17.659481048584	17.9420337677002	18.8350696563721	16.0009250640869	NaN	15.6886329650879
17.4114608764648	16.8501377105713	16.0750617980957	NaN	15.9769439697266	NaN	16.1274108886719	17.2239265441895	17.7457008361816	NaN	15.9426975250244	15.9156923294067	16.7111568450928	16.2692909240723	16.0126247406006	NaN	16.9936904907227	16.9450092315674	17.5139904022217	17.6305522918701	17.1089115142822	15.6747436523438	17.112174987793	16.6628913879395	16.7297267913818	16.454137802124	15.6279897689819	16.5595722198486	16.6459674835205	17.0205249786377	17.8694858551025	17.8184070587158	17.9308185577393	17.641529083252	17.3366451263428	17.3805961608887	16.587646484375	16.7068462371826	16.9429492950439	18.2016544342041	17.8785533905029	17.9685440063477	17.9946842193604	17.7614994049072	18.0053062438965	17.2697467803955	17.4108810424805	17.5582408905029	16.2581615447998	17.6176261901855
NaN	NaN	NaN	NaN	NaN	NaN	NaN	NaN	NaN	NaN	NaN	NaN	NaN	NaN	NaN	NaN	NaN	NaN	NaN	NaN	NaN	NaN	NaN	NaN	NaN	NaN	NaN	NaN	NaN	NaN	NaN	NaN	NaN	NaN	NaN	NaN	NaN	NaN	NaN	NaN	NaN	NaN	NaN	NaN	NaN	NaN	NaN	NaN	NaN	NaN
NaN	NaN	NaN	NaN	NaN	NaN	NaN	NaN	NaN	NaN	NaN	NaN	NaN	NaN	NaN	NaN	NaN	NaN	NaN	NaN	NaN	NaN	NaN	NaN	NaN	NaN	NaN	NaN	NaN	NaN	NaN	NaN	NaN	NaN	NaN	NaN	NaN	NaN	NaN	NaN	NaN	NaN	NaN	NaN	NaN	NaN	NaN	NaN	NaN	NaN
NaN	NaN	16.9726428985596	NaN	NaN	NaN	NaN	NaN	NaN	17.3303565979004	NaN	NaN	NaN	NaN	NaN	NaN	NaN	16.741361618042	17.1321983337402	17.0552616119385	NaN	NaN	NaN	NaN	NaN	NaN	NaN	17.1474838256836	NaN	17.0313358306885	16.8659267425537	16.9332981109619	16.9011268615723	17.2350978851318	17.2389278411865	17.6752128601074	NaN	16.8273677825928	NaN	NaN	NaN	NaN	16.7498950958252	NaN	NaN	NaN	NaN	NaN	NaN	NaN
14.4014129638672	NaN	18.3340282440186	19.2514400482178	18.3517322540283	18.2665939331055	18.465311050415	20.1187019348145	18.4587993621826	18.7448806762695	NaN	17.9443225860596	18.2923488616943	18.3476295471191	18.2904148101807	19.2773513793945	19.2991409301758	19.5046710968018	17.6420230865479	17.8416862487793	17.9249744415283	19.4688739776611	18.4650325775146	18.3990783691406	18.5793151855469	18.6573524475098	19.0282077789307	19.6840267181396	19.6326999664307	20.0493965148926	19.9049530029297	19.4037036895752	19.9350261688232	17.4732608795166	17.4035778045654	17.3235130310059	19.2204113006592	19.1407108306885	19.0598621368408	17.6334629058838	16.9602508544922	17.6304798126221	19.7744102478027	19.8708248138428	19.968599319458	17.6344566345215	17.7785396575928	19.818000793457	19.7104835510254	20.0460681915283
NaN	16.6874294281006	16.936637878418	17.113395690918	NaN	NaN	17.053882598877	NaN	NaN	17.1298866271973	17.1742630004883	17.1769905090332	17.3783111572266	16.811149597168	16.7379341125488	NaN	17.0230178833008	16.9446659088135	16.8019599914551	16.7600708007813	16.7603302001953	17.0738906860352	16.7359523773193	NaN	NaN	17.0952739715576	17.1383113861084	NaN	17.2109565734863	NaN	16.5339069366455	16.4706268310547	16.5156688690186	17.5144519805908	17.0952739715576	17.111665725708	16.8141574859619	16.8206520080566	16.8801097869873	16.8195304870605	16.8522129058838	16.8447551727295	16.5543193817139	16.551061630249	16.59690284729	NaN	16.7298603057861	NaN	NaN	NaN
NaN	NaN	NaN	NaN	NaN	NaN	NaN	NaN	NaN	NaN	NaN	NaN	NaN	NaN	NaN	NaN	NaN	NaN	NaN	NaN	NaN	NaN	NaN	NaN	NaN	NaN	NaN	NaN	NaN	NaN	NaN	NaN	NaN	NaN	NaN	NaN	NaN	NaN	NaN	NaN	NaN	NaN	NaN	NaN	NaN	NaN	NaN	NaN	NaN	NaN
NaN	NaN	NaN	17.7778339385986	17.9410591125488	18.138011932373	NaN	17.9081230163574	NaN	NaN	NaN	15.8797988891602	NaN	NaN	NaN	17.4054908752441	18.4385566711426	18.4313106536865	16.9267120361328	NaN	NaN	18.6829814910889	17.7466850280762	17.7263374328613	17.9191074371338	NaN	NaN	18.462797164917	18.5488662719727	18.3552646636963	16.8216495513916	NaN	16.7575988769531	NaN	16.644983291626	NaN	16.2726306915283	NaN	NaN	NaN	NaN	NaN	NaN	NaN	NaN	NaN	NaN	NaN	17.9513988494873	17.9720821380615
NaN	NaN	16.2000560760498	NaN	15.9669561386108	NaN	16.0784225463867	NaN	16.5150527954102	NaN	NaN	NaN	NaN	NaN	NaN	NaN	NaN	17.4415168762207	19.5406246185303	19.5715789794922	19.0778064727783	16.5047874450684	NaN	NaN	NaN	NaN	NaN	NaN	NaN	16.7112903594971	19.4973411560059	18.0823879241943	18.0745697021484	16.4488105773926	16.8319511413574	16.2357521057129	17.2803001403809	17.3041191101074	17.4583587646484	16.5557117462158	16.59299659729	16.2391891479492	16.4432830810547	NaN	16.4344825744629	16.9332981109619	16.8927326202393	NaN	NaN	NaN
NaN	NaN	19.3747711181641	18.3676452636719	19.4778537750244	18.5114822387695	19.3550071716309	18.9329242706299	NaN	18.6706562042236	NaN	NaN	NaN	17.9266548156738	18.1622142791748	NaN	17.6837348937988	17.985652923584	17.0232353210449	16.9336452484131	16.7314510345459	17.9791355133057	19.9656429290771	19.9232063293457	20.2177391052246	18.8004760742188	18.7924919128418	17.2988510131836	16.995677947998	17.2603130340576	NaN	NaN	NaN	18.0730018615723	17.8824996948242	17.8562316894531	17.875316619873	17.9882068634033	NaN	NaN	NaN	NaN	17.1191844940186	NaN	NaN	18.0144882202148	18.0896472930908	NaN	NaN	NaN
NaN	NaN	NaN	NaN	NaN	NaN	NaN	NaN	NaN	NaN	NaN	NaN	NaN	NaN	NaN	NaN	NaN	16.625280380249	NaN	NaN	NaN	NaN	NaN	NaN	NaN	NaN	NaN	17.0980529785156	NaN	16.4681625366211	NaN	NaN	NaN	NaN	NaN	NaN	NaN	NaN	NaN	NaN	NaN	NaN	NaN	NaN	NaN	NaN	NaN	NaN	NaN	NaN
NaN	NaN	NaN	NaN	NaN	NaN	NaN	NaN	NaN	NaN	NaN	NaN	NaN	NaN	NaN	NaN	NaN	NaN	NaN	NaN	NaN	NaN	NaN	NaN	NaN	NaN	NaN	NaN	NaN	NaN	NaN	NaN	NaN	NaN	NaN	NaN	NaN	NaN	NaN	NaN	NaN	NaN	NaN	NaN	NaN	NaN	NaN	NaN	NaN	NaN
NaN	NaN	NaN	18.7676219940186	NaN	18.7613048553467	NaN	NaN	NaN	NaN	NaN	NaN	NaN	NaN	NaN	NaN	NaN	18.4600391387939	NaN	NaN	NaN	19.2680568695068	18.6261367797852	18.817907333374	18.7330741882324	NaN	NaN	NaN	18.1900749206543	18.5227890014648	NaN	NaN	NaN	NaN	16.1051921844482	15.9345197677612	NaN	NaN	NaN	NaN	NaN	NaN	NaN	NaN	NaN	NaN	NaN	NaN	NaN	NaN
NaN	NaN	NaN	NaN	NaN	NaN	NaN	NaN	NaN	NaN	NaN	NaN	NaN	NaN	NaN	NaN	NaN	NaN	NaN	NaN	NaN	NaN	NaN	NaN	NaN	NaN	NaN	NaN	NaN	NaN	NaN	NaN	NaN	NaN	NaN	NaN	NaN	NaN	NaN	NaN	NaN	NaN	NaN	NaN	NaN	NaN	NaN	NaN	NaN	NaN
16.6302661895752	NaN	17.9851531982422	16.6217079162598	17.4647521972656	16.8924961090088	18.3026485443115	16.7721080780029	NaN	17.0034961700439	NaN	NaN	17.2997455596924	16.658992767334	16.6633071899414	NaN	16.9986572265625	16.9706230163574	16.973316192627	16.9901485443115	17.0186786651611	16.8087635040283	17.004264831543	16.9892616271973	16.9898166656494	NaN	NaN	16.6188449859619	16.8633880615234	NaN	NaN	NaN	NaN	17.4109649658203	17.4311065673828	17.4315948486328	17.0130176544189	16.6255664825439	16.6845569610596	NaN	NaN	NaN	16.5602722167969	NaN	16.4869289398193	NaN	NaN	16.9211444854736	NaN	NaN
NaN	NaN	NaN	NaN	NaN	NaN	NaN	NaN	NaN	NaN	NaN	NaN	NaN	NaN	NaN	NaN	NaN	NaN	NaN	NaN	NaN	NaN	NaN	NaN	NaN	NaN	NaN	NaN	NaN	NaN	NaN	NaN	NaN	NaN	NaN	NaN	NaN	NaN	NaN	NaN	NaN	NaN	NaN	NaN	NaN	NaN	NaN	NaN	NaN	NaN
NaN	NaN	NaN	NaN	NaN	NaN	NaN	NaN	NaN	NaN	NaN	NaN	NaN	NaN	NaN	NaN	NaN	NaN	NaN	NaN	NaN	NaN	NaN	NaN	NaN	NaN	NaN	NaN	NaN	NaN	NaN	NaN	NaN	NaN	NaN	NaN	NaN	NaN	NaN	NaN	NaN	NaN	NaN	NaN	NaN	NaN	NaN	NaN	NaN	NaN
NaN	NaN	NaN	NaN	NaN	NaN	NaN	NaN	NaN	NaN	NaN	NaN	NaN	NaN	NaN	NaN	NaN	NaN	NaN	NaN	NaN	NaN	NaN	NaN	NaN	NaN	NaN	NaN	NaN	NaN	NaN	NaN	NaN	NaN	NaN	NaN	NaN	NaN	NaN	NaN	NaN	NaN	NaN	NaN	NaN	NaN	NaN	NaN	NaN	NaN
NaN	NaN	NaN	NaN	NaN	NaN	NaN	NaN	NaN	NaN	NaN	NaN	NaN	NaN	NaN	NaN	NaN	NaN	NaN	NaN	NaN	15.9691390991211	NaN	NaN	NaN	NaN	NaN	NaN	NaN	NaN	NaN	15.9400844573975	NaN	NaN	NaN	NaN	NaN	NaN	NaN	NaN	NaN	NaN	NaN	NaN	NaN	NaN	NaN	NaN	NaN	NaN
NaN	NaN	NaN	NaN	NaN	NaN	NaN	NaN	NaN	NaN	NaN	NaN	NaN	NaN	NaN	NaN	NaN	NaN	NaN	NaN	NaN	NaN	NaN	NaN	NaN	NaN	NaN	NaN	NaN	NaN	NaN	NaN	NaN	NaN	NaN	NaN	NaN	NaN	NaN	NaN	NaN	NaN	NaN	NaN	NaN	NaN	NaN	NaN	NaN	NaN
NaN	NaN	NaN	NaN	NaN	NaN	NaN	NaN	NaN	NaN	NaN	NaN	NaN	NaN	NaN	NaN	NaN	NaN	NaN	NaN	NaN	NaN	NaN	NaN	NaN	NaN	NaN	NaN	NaN	NaN	NaN	NaN	NaN	NaN	NaN	NaN	NaN	NaN	NaN	NaN	NaN	NaN	NaN	NaN	NaN	NaN	NaN	NaN	NaN	NaN
NaN	17.4515323638916	18.5945587158203	18.2061939239502	18.6061382293701	18.1387615203857	18.6114063262939	18.0500087738037	17.8454895019531	17.9319152832031	NaN	18.234676361084	18.0965614318848	NaN	17.5981254577637	18.1626071929932	18.4976329803467	18.6536140441895	18.1126842498779	18.0209579467773	18.0698070526123	17.6888656616211	17.5155296325684	17.5936107635498	17.3052787780762	17.8379364013672	17.9050693511963	18.3715648651123	18.6674365997314	18.2953109741211	17.2878932952881	NaN	17.2544193267822	18.4127025604248	18.5525856018066	18.3808498382568	18.2327117919922	18.3674736022949	18.3383007049561	17.0406742095947	17.0503807067871	17.0741004943848	17.4394092559814	17.399995803833	17.4006633758545	18.457878112793	18.5157222747803	18.0952224731445	NaN	18.0226383209229
17.7250728607178	17.3154850006104	18.8227386474609	NaN	19.0808277130127	17.3796653747559	18.9957885742188	17.7222747802734	NaN	NaN	NaN	NaN	NaN	17.988374710083	17.9282169342041	18.4247646331787	18.236686706543	18.6626472473145	19.0275325775146	18.9856815338135	19.0033588409424	17.3113231658936	NaN	NaN	NaN	18.010669708252	17.7701740264893	NaN	17.9813117980957	17.9025993347168	20.3217964172363	19.8600254058838	19.9719696044922	19.4818782806396	19.4178600311279	19.4447765350342	18.5108261108398	18.5388259887695	NaN	16.5667667388916	NaN	16.854040145874	18.5432891845703	18.7183990478516	18.8190631866455	NaN	NaN	18.3079471588135	NaN	NaN
NaN	NaN	NaN	NaN	NaN	18.0932636260986	NaN	18.1448974609375	NaN	17.8620567321777	NaN	NaN	NaN	18.0814514160156	17.3197250366211	18.9504871368408	18.6023368835449	19.1773815155029	18.0460681915283	17.8548927307129	NaN	18.4232063293457	17.9406585693359	17.7909336090088	18.0273990631104	NaN	NaN	18.5965251922607	NaN	18.9186420440674	17.8881607055664	NaN	18.0442562103271	18.0539360046387	NaN	NaN	NaN	17.173189163208	NaN	NaN	NaN	16.7762279510498	NaN	18.0373001098633	18.1663398742676	NaN	NaN	18.4271411895752	NaN	NaN
NaN	NaN	NaN	16.19944190979	16.2709331512451	17.1594581604004	17.2658157348633	16.0496139526367	17.6837348937988	17.5180683135986	NaN	NaN	NaN	NaN	NaN	NaN	16.227502822876	17.866771697998	18.4209480285645	18.4222621917725	17.7884502410889	16.7057666778564	16.473690032959	15.2589712142944	16.5837287902832	16.7000865936279	NaN	17.7697219848633	17.2184505462646	17.85032081604	17.3927192687988	17.3531131744385	17.2975978851318	18.0369243621826	18.1633453369141	17.486442565918	NaN	16.9800281524658	17.1164455413818	NaN	NaN	NaN	16.9118137359619	16.8494052886963	16.5610046386719	NaN	NaN	16.1537094116211	15.7037687301636	NaN
NaN	NaN	16.0611400604248	16.650182723999	16.3490562438965	16.5399169921875	16.321346282959	16.5681648254395	NaN	16.1949501037598	NaN	NaN	16.4036273956299	NaN	NaN	NaN	16.6727294921875	16.8513584136963	16.6837348937988	16.9239311218262	17.0005283355713	17.1452960968018	16.7029304504395	16.7173290252686	16.6377849578857	16.4411449432373	16.2979545593262	16.9380168914795	16.7495021820068	17.0766067504883	16.5741062164307	16.6442794799805	16.6139621734619	16.8093910217285	16.7764835357666	17.1742630004883	16.7732677459717	16.9032459259033	16.8015823364258	15.6971845626831	NaN	NaN	16.7953796386719	16.7772560119629	16.8180332183838	NaN	NaN	16.9666862487793	17.173677444458	16.8772354125977
NaN	NaN	NaN	15.6804418563843	NaN	15.6603021621704	NaN	NaN	NaN	NaN	NaN	NaN	NaN	NaN	NaN	NaN	NaN	NaN	NaN	NaN	NaN	NaN	15.2142810821533	15.3197774887085	NaN	NaN	NaN	17.2903251647949	16.1152877807617	17.1989250183105	NaN	NaN	NaN	NaN	NaN	NaN	NaN	NaN	NaN	14.901385307312	15.0626363754272	14.9388446807861	NaN	NaN	NaN	15.797661781311	NaN	15.5574035644531	NaN	NaN
NaN	NaN	19.3993911743164	18.8931179046631	18.5635395050049	18.849100112915	18.9439792633057	18.7044506072998	NaN	18.6455116271973	NaN	16.8744773864746	NaN	NaN	NaN	18.893590927124	19.15647315979	19.0757446289063	19.0927467346191	18.7909965515137	18.7885150909424	18.9243087768555	18.4762325286865	18.261323928833	18.2877578735352	18.3346843719482	18.2587509155273	19.0849323272705	18.7888641357422	18.8515720367432	18.0981044769287	17.987096786499	17.8444480895996	19.1269664764404	19.0386943817139	19.1343803405762	18.6260662078857	18.6560611724854	18.5451011657715	NaN	NaN	NaN	18.0622367858887	18.2373867034912	18.1454448699951	NaN	NaN	18.629093170166	NaN	18.6902294158936
NaN	NaN	NaN	NaN	NaN	NaN	NaN	NaN	NaN	NaN	NaN	NaN	NaN	NaN	NaN	NaN	NaN	16.0802555084229	NaN	NaN	NaN	17.4097232818604	NaN	16.2599830627441	NaN	16.4304370880127	NaN	NaN	NaN	NaN	NaN	NaN	NaN	17.7052955627441	NaN	NaN	NaN	NaN	NaN	NaN	NaN	NaN	NaN	NaN	NaN	NaN	NaN	NaN	NaN	NaN
NaN	NaN	NaN	NaN	NaN	17.3559532165527	NaN	NaN	NaN	NaN	NaN	NaN	NaN	NaN	NaN	NaN	16.8885765075684	NaN	NaN	NaN	NaN	NaN	16.8001918792725	16.8287315368652	NaN	NaN	NaN	17.0606536865234	NaN	NaN	NaN	NaN	NaN	NaN	NaN	NaN	NaN	NaN	NaN	NaN	NaN	NaN	15.819130897522	NaN	NaN	NaN	NaN	NaN	NaN	NaN
NaN	NaN	20.5744094848633	NaN	19.8028125762939	NaN	20.5713558197021	NaN	NaN	NaN	NaN	NaN	NaN	NaN	NaN	NaN	NaN	NaN	NaN	NaN	NaN	NaN	NaN	NaN	NaN	NaN	NaN	NaN	NaN	NaN	NaN	NaN	NaN	NaN	NaN	NaN	NaN	NaN	NaN	NaN	NaN	NaN	NaN	NaN	NaN	NaN	NaN	NaN	NaN	NaN
NaN	NaN	NaN	NaN	NaN	NaN	NaN	NaN	NaN	NaN	NaN	NaN	NaN	NaN	NaN	NaN	NaN	NaN	NaN	NaN	NaN	NaN	NaN	NaN	NaN	NaN	NaN	NaN	NaN	NaN	NaN	NaN	NaN	NaN	NaN	NaN	NaN	NaN	NaN	NaN	NaN	NaN	NaN	NaN	NaN	NaN	NaN	NaN	NaN	NaN
NaN	NaN	NaN	NaN	NaN	16.1581954956055	15.4543952941895	NaN	NaN	NaN	NaN	NaN	NaN	NaN	NaN	NaN	NaN	16.519681930542	NaN	NaN	NaN	16.6360855102539	NaN	15.9689140319824	16.069953918457	NaN	NaN	16.6688575744629	NaN	16.7154521942139	NaN	NaN	NaN	NaN	NaN	NaN	NaN	NaN	NaN	NaN	NaN	NaN	NaN	NaN	NaN	NaN	NaN	NaN	NaN	NaN
NaN	NaN	NaN	17.7687530517578	NaN	17.7005615234375	NaN	16.3719635009766	NaN	NaN	NaN	NaN	NaN	NaN	NaN	NaN	17.4024963378906	17.2515563964844	16.527172088623	16.510856628418	16.4964160919189	17.5542736053467	17.5976886749268	17.5502967834473	17.2940101623535	15.9552183151245	NaN	16.9954586029053	17.0544128417969	17.1948909759521	16.6490592956543	16.9702854156494	16.7175960540771	16.3726100921631	NaN	NaN	17.3633308410645	17.3254451751709	17.4453220367432	16.7090034484863	16.745964050293	16.5931129455566	16.6871566772461	16.7555141448975	16.7162570953369	NaN	NaN	17.5739288330078	17.2823829650879	NaN
NaN	NaN	NaN	NaN	NaN	NaN	NaN	NaN	NaN	NaN	NaN	NaN	NaN	NaN	NaN	NaN	NaN	17.4223442077637	NaN	NaN	NaN	17.4234943389893	18.7081604003906	17.9520244598389	NaN	NaN	NaN	17.4585990905762	17.5022258758545	17.4735794067383	NaN	NaN	NaN	NaN	NaN	NaN	NaN	NaN	NaN	NaN	NaN	NaN	NaN	NaN	NaN	NaN	NaN	NaN	NaN	NaN
17.4442710876465	18.6403999328613	21.2727012634277	17.4019966125488	20.9946575164795	19.2115268707275	20.9477787017822	18.9712963104248	19.6998500823975	19.6224956512451	18.2038555145264	19.7215404510498	19.3359928131104	18.8478775024414	17.7050247192383	18.6621265411377	20.5743160247803	20.6604042053223	21.1325130462646	21.0401268005371	20.9468517303467	19.901554107666	18.1422557830811	18.02858543396	18.1034927368164	19.4229183197021	19.4934558868408	19.62278175354	19.6463718414307	19.6712436676025	21.9672985076904	21.9322891235352	21.9278125762939	21.5816898345947	21.7000713348389	21.5342636108398	21.1007881164551	20.9545402526855	20.8078193664551	17.2232666015625	17.2063846588135	17.1057453155518	19.9275226593018	18.9477787017822	19.9092960357666	19.0581455230713	19.4452610015869	19.41383934021	16.28444480896	19.2778949737549
NaN	NaN	NaN	NaN	NaN	NaN	NaN	NaN	NaN	NaN	NaN	NaN	NaN	NaN	NaN	NaN	NaN	NaN	NaN	NaN	NaN	NaN	NaN	NaN	NaN	NaN	NaN	NaN	NaN	NaN	NaN	NaN	NaN	NaN	NaN	NaN	NaN	NaN	NaN	NaN	NaN	NaN	NaN	NaN	NaN	NaN	NaN	NaN	NaN	NaN
17.0049228668213	16.6164054870605	16.1345462799072	17.9610996246338	15.0361309051514	17.896993637085	NaN	17.9832057952881	NaN	NaN	NaN	NaN	NaN	NaN	NaN	NaN	NaN	NaN	17.5912742614746	17.6021919250488	NaN	NaN	18.7569141387939	18.1947956085205	18.1861133575439	NaN	NaN	17.7825126647949	17.378396987915	17.8825588226318	NaN	NaN	NaN	NaN	NaN	NaN	16.2093391418457	15.6490030288696	16.3146190643311	18.7079582214355	18.0471878051758	19.2922134399414	NaN	NaN	NaN	NaN	NaN	17.5274925231934	17.4888763427734	17.7710113525391
17.4032459259033	17.1113605499268	NaN	NaN	NaN	NaN	NaN	NaN	NaN	NaN	NaN	NaN	NaN	NaN	15.3838396072388	NaN	NaN	NaN	NaN	NaN	NaN	NaN	NaN	15.367790222168	NaN	NaN	NaN	NaN	NaN	NaN	NaN	NaN	NaN	NaN	NaN	NaN	NaN	NaN	NaN	18.7690753936768	18.101390838623	18.7338695526123	NaN	NaN	NaN	NaN	NaN	NaN	NaN	NaN
17.6143932342529	17.8809471130371	20.0207958221436	20.1255302429199	20.1432037353516	19.9598541259766	20.0500602722168	18.6456165313721	18.2642593383789	17.735689163208	18.8297233581543	18.808292388916	18.364315032959	17.7821273803711	17.8029079437256	18.8261890411377	19.4745292663574	19.079891204834	18.8707504272461	18.8324451446533	18.8827991485596	19.4633560180664	19.6575984954834	19.7642726898193	19.0780925750732	18.8220844268799	19.0951709747314	20.1845893859863	20.2819519042969	20.0003089904785	18.1723594665527	18.5581283569336	18.4777336120605	19.2466011047363	19.4599189758301	19.332914352417	19.5683345794678	19.8270874023438	19.5812301635742	17.7012386322021	17.7271366119385	17.7008323669434	18.4563941955566	18.9376735687256	18.4874248504639	17.9886512756348	18.0541477203369	19.8051452636719	20.0719547271729	20.1415824890137
NaN	NaN	18.0630798339844	NaN	17.1484756469727	NaN	18.5945949554443	NaN	17.9537296295166	NaN	NaN	17.2921237945557	NaN	NaN	NaN	NaN	16.2663288116455	NaN	NaN	NaN	NaN	NaN	NaN	NaN	NaN	18.5393943786621	18.8044528961182	NaN	NaN	NaN	16.0535449981689	NaN	16.0472946166992	NaN	NaN	NaN	15.839695930481	15.7188806533813	15.7768955230713	16.0634574890137	15.989372253418	16.0274085998535	16.103328704834	16.1667709350586	15.6817054748535	16.894983291626	16.9319152832031	16.6431522369385	16.7910614013672	NaN
NaN	NaN	18.0068416595459	17.8468379974365	17.2913150787354	NaN	17.3997459411621	NaN	NaN	NaN	NaN	NaN	NaN	NaN	NaN	NaN	NaN	16.6015815734863	NaN	NaN	NaN	16.4447078704834	NaN	NaN	16.5023803710938	NaN	NaN	17.565845489502	17.395149230957	16.3335742950439	NaN	NaN	NaN	NaN	NaN	NaN	NaN	NaN	NaN	NaN	NaN	NaN	NaN	NaN	NaN	NaN	NaN	NaN	NaN	NaN
NaN	NaN	NaN	NaN	NaN	16.7472743988037	NaN	16.6209926605225	16.8464698791504	16.5184688568115	NaN	NaN	15.5988082885742	NaN	16.1816368103027	16.151294708252	16.233226776123	16.2748336791992	16.7800788879395	16.5973987579346	16.5661430358887	16.9833717346191	NaN	16.634952545166	NaN	NaN	NaN	16.6710720062256	16.6447010040283	16.939624786377	16.3830966949463	16.0518035888672	16.2132949829102	NaN	NaN	NaN	16.7362174987793	16.6746616363525	16.3773288726807	15.6608591079712	NaN	NaN	16.8236408233643	16.7298603057861	16.6520042419434	NaN	NaN	NaN	NaN	NaN
NaN	NaN	NaN	NaN	NaN	NaN	NaN	NaN	NaN	NaN	NaN	NaN	NaN	NaN	NaN	NaN	NaN	NaN	NaN	NaN	NaN	NaN	NaN	NaN	NaN	NaN	NaN	NaN	NaN	NaN	NaN	NaN	NaN	NaN	NaN	NaN	NaN	NaN	NaN	NaN	NaN	NaN	NaN	NaN	NaN	NaN	NaN	NaN	NaN	NaN
NaN	NaN	NaN	NaN	NaN	NaN	NaN	NaN	NaN	NaN	NaN	NaN	NaN	NaN	NaN	NaN	16.9718570709229	NaN	NaN	NaN	NaN	NaN	NaN	NaN	NaN	NaN	NaN	17.7406368255615	17.5457782745361	17.7354907989502	NaN	NaN	NaN	NaN	NaN	NaN	NaN	NaN	NaN	NaN	NaN	NaN	NaN	NaN	NaN	NaN	NaN	NaN	NaN	NaN
NaN	NaN	NaN	NaN	NaN	NaN	NaN	NaN	NaN	NaN	NaN	NaN	NaN	NaN	NaN	NaN	NaN	NaN	NaN	NaN	NaN	NaN	NaN	NaN	NaN	NaN	NaN	NaN	NaN	NaN	NaN	NaN	NaN	NaN	NaN	NaN	NaN	NaN	NaN	NaN	NaN	NaN	NaN	NaN	NaN	NaN	NaN	NaN	NaN	NaN
NaN	NaN	NaN	NaN	NaN	NaN	NaN	NaN	NaN	NaN	NaN	NaN	NaN	NaN	NaN	NaN	NaN	NaN	NaN	NaN	NaN	NaN	NaN	NaN	NaN	NaN	NaN	NaN	NaN	NaN	NaN	NaN	NaN	NaN	NaN	NaN	NaN	NaN	NaN	NaN	NaN	NaN	NaN	NaN	NaN	NaN	NaN	NaN	NaN	NaN
NaN	NaN	NaN	NaN	NaN	NaN	NaN	NaN	NaN	NaN	NaN	NaN	NaN	NaN	NaN	NaN	NaN	NaN	NaN	NaN	NaN	16.887149810791	NaN	13.5390377044678	NaN	NaN	NaN	NaN	NaN	14.4055404663086	NaN	NaN	NaN	NaN	NaN	NaN	NaN	NaN	NaN	NaN	NaN	NaN	NaN	NaN	NaN	NaN	NaN	NaN	NaN	NaN
NaN	NaN	NaN	NaN	NaN	NaN	NaN	NaN	NaN	NaN	NaN	NaN	NaN	NaN	NaN	17.169376373291	16.9080638885498	16.9746608734131	NaN	NaN	NaN	NaN	NaN	NaN	NaN	NaN	NaN	NaN	NaN	NaN	NaN	NaN	NaN	NaN	NaN	NaN	NaN	NaN	NaN	NaN	NaN	NaN	17.4693717956543	NaN	NaN	NaN	NaN	NaN	NaN	NaN
NaN	NaN	19.6811981201172	17.4681777954102	19.7660369873047	17.7845573425293	19.471378326416	18.4638347625732	NaN	15.8261260986328	NaN	16.1784515380859	16.83984375	NaN	NaN	16.9211444854736	16.9570789337158	17.1638851165771	16.7044162750244	16.7573375701904	16.8279876708984	19.0346965789795	20.0763988494873	19.9281024932861	19.516242980957	16.0656681060791	NaN	18.4129905700684	18.4020385742188	18.229663848877	15.9109935760498	14.3770751953125	14.2340688705444	18.1247482299805	18.0899047851563	18.0143260955811	17.1221199035645	16.995677947998	17.0241012573242	15.9929828643799	15.5355491638184	15.3749380111694	16.016242980957	15.9485273361206	15.8424243927002	16.3411540985107	15.3325614929199	17.300817489624	15.4145202636719	17.3424739837646
NaN	17.5369300842285	20.209077835083	18.7523803710938	20.2692222595215	18.8848857879639	20.1854362487793	18.9051876068115	17.4962291717529	19.0174560546875	18.0611820220947	18.4017887115479	16.9910354614258	17.1008262634277	17.0540962219238	18.0441493988037	18.583288192749	18.728364944458	18.7508449554443	18.7148151397705	18.7476348876953	20.1543731689453	19.9825916290283	19.9073886871338	20.1053352355957	18.3813152313232	17.4500827789307	19.1725063323975	18.9635562896729	19.4713382720947	18.2085781097412	18.1460418701172	18.2252445220947	18.8031597137451	18.8256607055664	18.7235736846924	19.3096580505371	19.2565860748291	18.7810077667236	18.4651126861572	18.6904678344727	18.4398155212402	18.7889595031738	18.8238582611084	18.7096424102783	19.2071952819824	19.2353076934814	18.6547336578369	16.9983253479004	18.4224681854248
NaN	NaN	13.5681934356689	NaN	13.6658906936646	NaN	13.6284456253052	14.5760116577148	NaN	NaN	NaN	NaN	NaN	NaN	NaN	NaN	NaN	NaN	NaN	13.9571018218994	13.9466323852539	14.2428760528564	NaN	NaN	15.7429933547974	NaN	NaN	NaN	NaN	14.0547742843628	13.9062328338623	NaN	NaN	NaN	NaN	NaN	14.7703542709351	14.8958120346069	14.793044090271	19.1104679107666	19.2488040924072	19.3256664276123	14.3339242935181	NaN	14.4694509506226	13.5581817626953	13.8213758468628	NaN	NaN	NaN
NaN	NaN	NaN	NaN	NaN	NaN	NaN	NaN	NaN	NaN	NaN	NaN	NaN	NaN	NaN	NaN	NaN	NaN	NaN	NaN	NaN	NaN	NaN	NaN	NaN	NaN	NaN	16.3745307922363	NaN	NaN	NaN	NaN	NaN	NaN	NaN	NaN	NaN	NaN	NaN	NaN	NaN	NaN	NaN	NaN	NaN	NaN	NaN	NaN	NaN	NaN
NaN	NaN	NaN	NaN	NaN	NaN	NaN	NaN	NaN	NaN	NaN	NaN	NaN	NaN	NaN	NaN	NaN	NaN	NaN	NaN	NaN	NaN	NaN	NaN	NaN	NaN	NaN	NaN	NaN	NaN	NaN	NaN	NaN	NaN	NaN	NaN	NaN	NaN	NaN	NaN	NaN	NaN	NaN	NaN	NaN	NaN	NaN	NaN	NaN	NaN
NaN	NaN	NaN	NaN	NaN	NaN	NaN	NaN	NaN	NaN	NaN	NaN	NaN	NaN	NaN	NaN	NaN	NaN	NaN	NaN	NaN	NaN	NaN	NaN	NaN	NaN	NaN	NaN	NaN	NaN	NaN	NaN	NaN	NaN	NaN	NaN	NaN	NaN	NaN	NaN	NaN	NaN	NaN	NaN	NaN	NaN	NaN	NaN	NaN	NaN
NaN	NaN	NaN	NaN	NaN	NaN	NaN	NaN	NaN	NaN	NaN	NaN	NaN	NaN	NaN	NaN	NaN	NaN	NaN	NaN	NaN	NaN	NaN	NaN	NaN	NaN	NaN	NaN	NaN	NaN	NaN	NaN	NaN	NaN	NaN	NaN	NaN	NaN	NaN	NaN	NaN	NaN	NaN	NaN	NaN	NaN	NaN	NaN	NaN	NaN
NaN	NaN	NaN	NaN	NaN	NaN	NaN	NaN	NaN	NaN	NaN	NaN	NaN	NaN	NaN	NaN	NaN	NaN	NaN	NaN	NaN	NaN	NaN	NaN	NaN	NaN	NaN	NaN	NaN	NaN	NaN	NaN	NaN	NaN	NaN	NaN	NaN	NaN	NaN	NaN	NaN	NaN	NaN	NaN	NaN	NaN	NaN	NaN	NaN	NaN
NaN	NaN	NaN	NaN	NaN	NaN	NaN	NaN	NaN	NaN	NaN	NaN	NaN	NaN	NaN	NaN	NaN	NaN	NaN	NaN	NaN	15.8759174346924	NaN	NaN	NaN	NaN	NaN	16.288703918457	16.4267406463623	16.3327541351318	NaN	NaN	NaN	NaN	NaN	NaN	NaN	NaN	NaN	NaN	NaN	NaN	NaN	NaN	NaN	NaN	NaN	NaN	NaN	NaN
NaN	NaN	NaN	NaN	NaN	NaN	NaN	NaN	NaN	NaN	NaN	NaN	NaN	NaN	NaN	NaN	NaN	NaN	NaN	NaN	NaN	NaN	NaN	NaN	NaN	NaN	NaN	NaN	NaN	NaN	NaN	NaN	NaN	NaN	NaN	NaN	NaN	NaN	NaN	NaN	NaN	NaN	NaN	NaN	NaN	NaN	NaN	NaN	NaN	NaN
15.9233503341675	NaN	NaN	15.7120971679688	NaN	15.1912136077881	NaN	15.5997095108032	NaN	NaN	NaN	NaN	NaN	NaN	NaN	NaN	15.1017293930054	15.0960149765015	NaN	NaN	NaN	16.5636882781982	15.2044563293457	15.0473794937134	15.2768878936768	NaN	NaN	14.5556678771973	NaN	14.0490827560425	NaN	NaN	NaN	NaN	NaN	NaN	NaN	NaN	NaN	16.0769824981689	17.3716068267822	16.2212085723877	15.0652894973755	13.3223505020142	13.2898750305176	NaN	13.6768388748169	15.5918436050415	NaN	15.5348196029663
NaN	NaN	NaN	NaN	NaN	NaN	NaN	NaN	NaN	NaN	NaN	NaN	NaN	NaN	NaN	NaN	NaN	NaN	NaN	NaN	NaN	NaN	NaN	NaN	NaN	NaN	NaN	NaN	NaN	NaN	NaN	NaN	NaN	NaN	NaN	NaN	NaN	NaN	NaN	NaN	NaN	NaN	NaN	NaN	NaN	NaN	NaN	NaN	NaN	NaN
NaN	NaN	NaN	NaN	NaN	NaN	NaN	NaN	NaN	NaN	NaN	NaN	NaN	NaN	NaN	NaN	NaN	NaN	NaN	NaN	NaN	NaN	NaN	NaN	NaN	NaN	NaN	NaN	NaN	NaN	NaN	NaN	NaN	NaN	NaN	NaN	NaN	NaN	NaN	NaN	NaN	NaN	NaN	NaN	NaN	NaN	NaN	NaN	NaN	NaN
NaN	NaN	NaN	NaN	NaN	NaN	NaN	NaN	NaN	NaN	NaN	NaN	NaN	NaN	NaN	NaN	NaN	NaN	NaN	NaN	NaN	NaN	NaN	NaN	NaN	NaN	NaN	NaN	NaN	NaN	NaN	NaN	NaN	NaN	NaN	NaN	NaN	NaN	NaN	NaN	NaN	NaN	NaN	NaN	NaN	NaN	NaN	NaN	NaN	NaN
NaN	NaN	NaN	NaN	NaN	NaN	NaN	NaN	NaN	NaN	NaN	NaN	NaN	NaN	NaN	NaN	NaN	NaN	NaN	NaN	NaN	NaN	NaN	NaN	NaN	NaN	NaN	NaN	NaN	NaN	NaN	NaN	NaN	NaN	NaN	NaN	NaN	NaN	NaN	NaN	NaN	NaN	NaN	NaN	NaN	NaN	NaN	NaN	NaN	NaN
NaN	NaN	20.7382640838623	20.5337409973145	20.7280826568604	20.5372524261475	20.8082122802734	NaN	NaN	19.8417949676514	NaN	NaN	NaN	NaN	20.5820579528809	NaN	21.5288848876953	21.4006214141846	22.4271106719971	22.4564342498779	22.4538745880127	21.1551761627197	20.9035987854004	20.7070827484131	NaN	18.7418231964111	18.909646987915	22.4209823608398	22.467098236084	22.4024429321289	21.2173843383789	21.3336906433105	21.2277030944824	20.1630001068115	20.2108612060547	20.2192764282227	21.8420715332031	21.9520893096924	21.952657699585	22.3009243011475	22.2793750762939	22.2919883728027	21.2968692779541	21.3667163848877	21.3758640289307	NaN	NaN	NaN	NaN	NaN
NaN	17.5843906402588	19.173433303833	18.5281791687012	18.5903606414795	18.7430400848389	19.0161762237549	18.8193435668945	17.3087482452393	17.9968376159668	17.8435287475586	NaN	17.4472599029541	17.8180332183838	17.1549167633057	18.4242324829102	18.8618450164795	18.8925838470459	18.7205390930176	18.7506160736084	18.5122928619385	19.1349067687988	18.7723979949951	18.8081340789795	19.0299606323242	18.9432926177979	18.4875812530518	19.4547481536865	19.0937271118164	19.3135375976563	16.6881141662598	16.8856010437012	16.680305480957	19.4786834716797	19.6333389282227	19.5457420349121	18.0005836486816	18.3642292022705	17.6990699768066	15.8308620452881	16.1016063690186	16.334342956543	17.4334716796875	17.0763988494873	17.1528396606445	18.1426048278809	17.1312942504883	18.3210468292236	18.2120494842529	17.0244255065918
NaN	NaN	NaN	NaN	NaN	NaN	NaN	NaN	NaN	NaN	NaN	NaN	NaN	NaN	NaN	NaN	NaN	NaN	NaN	NaN	NaN	NaN	NaN	NaN	NaN	NaN	NaN	NaN	NaN	NaN	NaN	NaN	NaN	NaN	NaN	NaN	NaN	NaN	NaN	NaN	NaN	NaN	NaN	NaN	NaN	NaN	NaN	NaN	NaN	NaN
NaN	NaN	20.6588363647461	20.094165802002	20.7442722320557	NaN	20.7952690124512	20.1004676818848	18.9362926483154	18.8597526550293	NaN	NaN	NaN	NaN	NaN	19.4569149017334	19.9343070983887	20.0782241821289	18.9261627197266	18.9311351776123	18.9722499847412	18.964599609375	19.9923076629639	19.8524417877197	20.4347133636475	19.650426864624	19.6798400878906	17.5840969085693	17.6467418670654	18.1323490142822	18.1888198852539	18.2841014862061	18.2145175933838	20.036039352417	20.0716934204102	20.0271549224854	19.1578788757324	19.2831287384033	19.0239658355713	18.5620861053467	18.7292289733887	18.6337471008301	19.348690032959	19.5599231719971	19.4794139862061	18.1451950073242	18.3573722839355	18.5294380187988	18.666015625	19.2550659179688
23.3171367645264	23.4626388549805	23.7757530212402	24.1147365570068	23.7852649688721	24.0820465087891	23.6750831604004	24.0219135284424	23.3722553253174	23.280366897583	23.4294357299805	23.558708190918	23.4849281311035	23.150426864624	23.1069183349609	23.6296768188477	24.055814743042	23.9552669525146	24.1630783081055	24.1581535339355	24.1621551513672	24.3231296539307	23.5207328796387	23.5646514892578	23.597188949585	24.0026454925537	23.9324703216553	24.179723739624	24.2643489837646	24.1404762268066	23.7565402984619	23.7026081085205	23.698694229126	24.1365699768066	24.1287269592285	24.1708908081055	24.6981639862061	24.8267250061035	24.7734909057617	23.7808666229248	23.6534881591797	23.7406749725342	23.8390369415283	23.8289051055908	23.7827682495117	23.9422588348389	23.9352607727051	24.5359954833984	24.8664627075195	24.508996963501
NaN	NaN	NaN	NaN	NaN	NaN	NaN	16.7866020202637	NaN	15.9683294296265	NaN	NaN	NaN	NaN	NaN	16.2914943695068	NaN	NaN	NaN	NaN	NaN	NaN	NaN	NaN	NaN	NaN	NaN	17.3234233856201	NaN	NaN	NaN	NaN	NaN	NaN	NaN	NaN	NaN	NaN	NaN	NaN	NaN	NaN	NaN	NaN	NaN	NaN	NaN	NaN	NaN	NaN
NaN	NaN	NaN	16.4190711975098	NaN	16.4183311462402	NaN	16.4973068237305	NaN	NaN	NaN	NaN	NaN	NaN	NaN	NaN	16.6281318664551	16.6789302825928	NaN	NaN	NaN	NaN	16.6094093322754	16.6162624359131	NaN	NaN	NaN	17.1030826568604	NaN	NaN	NaN	NaN	NaN	NaN	NaN	NaN	NaN	NaN	NaN	NaN	NaN	NaN	NaN	NaN	NaN	NaN	NaN	16.4678916931152	NaN	16.61496925354
NaN	NaN	17.6343860626221	NaN	NaN	NaN	NaN	17.9177093505859	NaN	NaN	NaN	NaN	NaN	NaN	NaN	17.5423812866211	17.7419548034668	17.8297843933105	NaN	17.9762287139893	NaN	17.4818000793457	NaN	NaN	NaN	NaN	NaN	17.7368106842041	17.9149112701416	17.9516258239746	NaN	NaN	NaN	17.8516635894775	NaN	17.7804622650146	17.3349895477295	17.3681144714355	NaN	NaN	NaN	NaN	17.413610458374	17.4437046051025	NaN	NaN	NaN	18.0367107391357	NaN	NaN
NaN	NaN	NaN	NaN	NaN	NaN	NaN	NaN	NaN	NaN	NaN	NaN	NaN	NaN	NaN	NaN	NaN	NaN	NaN	NaN	NaN	NaN	NaN	NaN	NaN	NaN	NaN	NaN	NaN	NaN	NaN	NaN	NaN	NaN	NaN	NaN	NaN	NaN	NaN	NaN	NaN	NaN	NaN	NaN	NaN	NaN	NaN	NaN	NaN	NaN
NaN	NaN	NaN	NaN	NaN	NaN	NaN	NaN	NaN	NaN	NaN	NaN	NaN	NaN	NaN	NaN	NaN	NaN	NaN	NaN	NaN	NaN	NaN	NaN	NaN	NaN	NaN	NaN	NaN	NaN	NaN	NaN	NaN	NaN	NaN	NaN	NaN	NaN	NaN	NaN	NaN	NaN	NaN	NaN	NaN	NaN	NaN	NaN	NaN	NaN
NaN	NaN	17.4337978363037	NaN	NaN	17.6126670837402	17.472469329834	NaN	NaN	17.5137577056885	NaN	NaN	NaN	NaN	NaN	17.3907909393311	17.5629425048828	17.4795112609863	17.2749423980713	17.2176933288574	17.3387355804443	17.4448375701904	17.154125213623	17.0836868286133	17.2955360412598	17.0362815856934	NaN	17.847204208374	NaN	17.635591506958	16.0757503509521	15.5432434082031	16.1308917999268	17.3115005493164	17.8268089294434	17.8466529846191	16.981143951416	17.0535659790039	NaN	NaN	NaN	15.9220504760742	17.110034942627	17.204761505127	17.2072429656982	15.875412940979	NaN	NaN	NaN	NaN
17.2947292327881	17.0535659790039	NaN	NaN	NaN	NaN	NaN	16.0802974700928	NaN	NaN	18.0073890686035	17.3182258605957	18.1322479248047	16.921028137207	16.574312210083	17.4778537750244	NaN	19.2307662963867	NaN	NaN	NaN	16.3800220489502	15.1943340301514	NaN	15.6286449432373	NaN	16.4443035125732	NaN	NaN	17.8223342895508	NaN	NaN	NaN	17.4822731018066	NaN	NaN	NaN	NaN	15.5899724960327	20.3936214447021	19.2563323974609	20.318489074707	NaN	15.9785318374634	NaN	18.1528396606445	18.010124206543	NaN	16.8819026947021	16.3428382873535
NaN	NaN	18.212287902832	NaN	18.0818691253662	NaN	18.0216636657715	NaN	NaN	NaN	NaN	NaN	NaN	16.7224063873291	16.6132431030273	NaN	19.4023704528809	19.3267402648926	NaN	NaN	17.4811687469482	17.936695098877	NaN	NaN	NaN	16.8790321350098	16.9553775787354	17.5636882781982	NaN	17.4741344451904	15.9726877212524	NaN	15.9499635696411	NaN	NaN	NaN	17.6111545562744	NaN	NaN	NaN	NaN	NaN	17.7381324768066	NaN	NaN	NaN	NaN	NaN	NaN	NaN
NaN	NaN	NaN	NaN	NaN	NaN	NaN	NaN	NaN	NaN	NaN	NaN	NaN	NaN	NaN	NaN	NaN	NaN	NaN	NaN	NaN	NaN	NaN	NaN	NaN	NaN	NaN	NaN	NaN	NaN	NaN	NaN	NaN	NaN	NaN	NaN	NaN	NaN	NaN	NaN	NaN	NaN	NaN	NaN	NaN	NaN	NaN	NaN	NaN	NaN
NaN	NaN	NaN	NaN	NaN	NaN	NaN	NaN	NaN	NaN	NaN	NaN	NaN	NaN	NaN	NaN	16.3716583251953	NaN	18.1572380065918	16.9671363830566	18.0965099334717	NaN	NaN	NaN	NaN	15.6044950485229	NaN	NaN	16.2121734619141	16.0692195892334	NaN	NaN	NaN	NaN	16.4426040649414	NaN	NaN	NaN	NaN	NaN	NaN	NaN	NaN	NaN	NaN	NaN	NaN	16.6732807159424	NaN	NaN
NaN	NaN	16.8042316436768	18.0564250946045	17.237434387207	18.547248840332	16.8331871032715	18.4813270568848	NaN	17.5466079711914	NaN	NaN	NaN	NaN	NaN	17.7563610076904	17.6795482635498	17.7482585906982	16.667610168457	16.6336765289307	16.4185771942139	17.8420562744141	17.6751441955566	18.015796661377	18.4159240722656	17.4398956298828	17.5180683135986	18.2119541168213	18.117359161377	18.1619186401367	18.3747501373291	18.1883373260498	18.1783542633057	16.4786739349365	16.51025390625	16.3892440795898	17.6479358673096	17.882022857666	17.9597988128662	16.5719890594482	16.7598094940186	16.9578723907471	18.49365234375	18.3849010467529	18.4985294342041	NaN	NaN	16.9898166656494	NaN	NaN
NaN	NaN	16.5302543640137	NaN	NaN	NaN	NaN	NaN	NaN	NaN	NaN	NaN	NaN	NaN	NaN	16.6713466644287	16.8404579162598	17.1702575683594	NaN	NaN	NaN	16.7266712188721	NaN	16.5666198730469	NaN	NaN	NaN	NaN	NaN	NaN	16.7266712188721	16.6833229064941	16.7622776031494	NaN	NaN	NaN	16.410717010498	16.5063533782959	NaN	NaN	NaN	NaN	16.656759262085	16.6938400268555	16.5663509368896	NaN	NaN	NaN	NaN	15.8001670837402
NaN	NaN	NaN	NaN	NaN	16.5780773162842	NaN	16.528377532959	NaN	NaN	NaN	NaN	NaN	NaN	NaN	NaN	NaN	NaN	NaN	NaN	NaN	NaN	NaN	15.844141960144	NaN	18.0230178833008	16.7823848724365	16.1974468231201	16.2391700744629	16.2039794921875	NaN	NaN	NaN	NaN	NaN	NaN	NaN	NaN	NaN	NaN	NaN	NaN	NaN	NaN	NaN	NaN	NaN	15.4682426452637	NaN	NaN
NaN	NaN	NaN	NaN	NaN	NaN	NaN	NaN	NaN	NaN	NaN	NaN	NaN	NaN	NaN	NaN	NaN	NaN	NaN	NaN	NaN	NaN	NaN	NaN	NaN	NaN	NaN	NaN	NaN	NaN	NaN	NaN	NaN	NaN	NaN	NaN	NaN	NaN	NaN	NaN	NaN	NaN	NaN	NaN	NaN	NaN	NaN	NaN	NaN	NaN
19.9894008636475	NaN	19.5240707397461	17.6396942138672	19.5153388977051	17.5550231933594	19.5177040100098	17.5851230621338	NaN	18.1061534881592	NaN	NaN	NaN	NaN	NaN	NaN	17.2927532196045	17.405158996582	18.6844539642334	18.1062049865723	NaN	18.7830562591553	18.4804992675781	19.1694011688232	18.7146816253662	20.347110748291	20.2842140197754	18.732048034668	18.8138751983643	18.7751350402832	18.0879917144775	18.3782272338867	18.2622871398926	18.9482364654541	NaN	NaN	20.3452701568604	20.3675174713135	20.3244361877441	21.2932815551758	21.3616924285889	21.2994422912598	18.3146896362305	18.3496608734131	18.3503513336182	NaN	NaN	NaN	NaN	NaN
20.2333908081055	22.348840713501	15.2417221069336	16.9106426239014	13.0427703857422	17.0291786193848	13.7312126159668	18.5261936187744	16.5615119934082	16.3963203430176	16.0607585906982	15.481294631958	16.6510238647461	19.3705215454102	20.0462017059326	15.6388034820557	16.3864860534668	17.9141521453857	15.7459630966187	15.8740205764771	16.9994277954102	18.2024688720703	16.6202774047852	16.293436050415	16.278450012207	24.8180694580078	24.7038764953613	15.6648082733154	15.4665546417236	15.4097890853882	17.2626094818115	17.1602458953857	16.8388595581055	14.7649230957031	14.704984664917	14.6651697158813	15.7228879928589	14.7318496704102	14.9908571243286	22.4442253112793	22.3227596282959	22.3417739868164	15.6984062194824	15.9680595397949	14.6273059844971	14.7818202972412	14.7517528533936	15.1656532287598	15.1450958251953	15.7850694656372
NaN	NaN	NaN	NaN	NaN	NaN	NaN	NaN	NaN	NaN	NaN	NaN	NaN	NaN	NaN	NaN	NaN	NaN	NaN	NaN	NaN	NaN	NaN	NaN	NaN	NaN	NaN	NaN	NaN	NaN	NaN	NaN	NaN	NaN	NaN	NaN	NaN	NaN	NaN	NaN	NaN	NaN	NaN	NaN	NaN	NaN	NaN	NaN	NaN	NaN
NaN	17.82643699646	NaN	NaN	NaN	NaN	NaN	NaN	NaN	NaN	NaN	NaN	NaN	18.5374984741211	NaN	NaN	NaN	18.1159381866455	18.1746520996094	18.1070747375488	17.99169921875	17.451774597168	NaN	NaN	17.6345272064209	18.0773887634277	18.1248474121094	NaN	NaN	18.8736362457275	NaN	NaN	NaN	18.1308917999268	18.1309432983398	18.1028270721436	NaN	NaN	NaN	NaN	NaN	NaN	NaN	NaN	NaN	NaN	NaN	NaN	NaN	18.7556114196777
NaN	NaN	NaN	17.2615070343018	NaN	17.2683773040771	NaN	NaN	NaN	16.0296974182129	NaN	NaN	NaN	NaN	NaN	NaN	NaN	17.1321983337402	17.0180263519287	16.9985466003418	17.0349922180176	16.6278476715088	17.0854511260986	16.9887065887451	16.8994750976563	NaN	NaN	NaN	NaN	NaN	NaN	NaN	NaN	16.5294609069824	NaN	NaN	17.2119064331055	NaN	17.2362194061279	17.117561340332	17.1798114776611	17.1564979553223	NaN	NaN	NaN	16.2525367736816	NaN	17.6299819946289	17.8311462402344	17.4964637756348
NaN	16.8213996887207	20.6143207550049	19.7904891967773	20.161771774292	20.8191719055176	19.6073303222656	21.1532592773438	18.7130374908447	18.515453338623	17.8223342895508	17.8225841522217	18.1372108459473	NaN	NaN	18.5297431945801	20.5713558197021	20.7539310455322	19.8118228912354	19.8399047851563	19.6414585113525	20.5606689453125	20.4911098480225	20.4033279418945	20.7348785400391	19.5901584625244	19.390308380127	20.5758857727051	19.2440719604492	20.5650463104248	19.836519241333	19.8949241638184	19.8198738098145	20.4121437072754	20.1552391052246	20.2749195098877	19.6437320709229	20.1128616333008	19.2504234313965	NaN	17.1500644683838	17.2216625213623	20.0330848693848	20.2328052520752	20.7891521453857	19.1614761352539	18.3760662078857	19.8729457855225	19.9581565856934	20.2398128509521
NaN	NaN	NaN	NaN	NaN	NaN	NaN	NaN	NaN	NaN	NaN	NaN	NaN	NaN	NaN	NaN	NaN	NaN	NaN	NaN	NaN	NaN	NaN	NaN	NaN	NaN	NaN	NaN	NaN	NaN	NaN	NaN	NaN	NaN	NaN	NaN	NaN	NaN	NaN	NaN	NaN	NaN	NaN	NaN	NaN	NaN	NaN	NaN	NaN	NaN
18.5698928833008	17.9710712432861	18.1109523773193	19.0625782012939	18.3180484771729	19.0176734924316	18.511251449585	19.6353435516357	18.4656295776367	18.2905941009521	18.6544189453125	18.6053791046143	18.5697441101074	18.4559535980225	18.4853019714355	18.6855487823486	18.9435501098633	19.079683303833	18.0757713317871	17.840274810791	18.3017559051514	19.1235599517822	19.00634765625	19.0059089660645	19.2753524780273	18.9013614654541	19.1002101898193	18.8089828491211	18.715518951416	18.6837348937988	18.5247783660889	18.3881855010986	18.4464530944824	18.2948188781738	18.4807357788086	18.2532653808594	18.6792049407959	18.5867004394531	19.0106163024902	18.6594104766846	18.6497268676758	18.6848316192627	18.7042484283447	18.6891040802002	18.7092056274414	18.5056800842285	18.5041675567627	19.2426300048828	18.5053691864014	18.9948787689209
NaN	NaN	NaN	NaN	NaN	NaN	NaN	NaN	NaN	NaN	NaN	NaN	NaN	NaN	NaN	NaN	NaN	NaN	NaN	NaN	NaN	NaN	NaN	NaN	NaN	NaN	NaN	NaN	NaN	NaN	NaN	NaN	NaN	NaN	NaN	NaN	NaN	NaN	NaN	NaN	NaN	NaN	NaN	NaN	NaN	NaN	NaN	NaN	NaN	NaN
NaN	NaN	NaN	NaN	NaN	NaN	NaN	NaN	NaN	NaN	NaN	NaN	NaN	NaN	NaN	NaN	17.169376373291	17.2695655822754	16.8507480621338	16.8061218261719	16.8194065093994	NaN	NaN	NaN	NaN	NaN	NaN	NaN	NaN	NaN	NaN	NaN	NaN	17.1203994750977	17.1181697845459	17.2519264221191	NaN	NaN	NaN	NaN	NaN	NaN	NaN	NaN	16.8378734588623	NaN	NaN	NaN	NaN	NaN
NaN	NaN	18.9226837158203	18.8366107940674	18.4443111419678	18.7433032989502	18.2148494720459	18.6712779998779	18.4440288543701	18.0953769683838	NaN	17.6011028289795	NaN	NaN	NaN	NaN	18.18408203125	18.2782592773438	17.3747501373291	NaN	NaN	19.9616928100586	18.8322296142578	19.0772590637207	18.5404148101807	19.1599998474121	19.3978462219238	18.5135650634766	18.2232666015625	18.1250495910645	18.0672340393066	NaN	17.2889747619629	17.6402587890625	NaN	17.4914608001709	18.6129913330078	18.9985466003418	18.6316890716553	18.6304798126221	19.1232833862305	18.7526741027832	17.9337024688721	17.999813079834	17.5021476745605	17.754861831665	17.636157989502	NaN	NaN	NaN
NaN	20.8573398590088	21.3619613647461	20.1880970001221	21.2389392852783	21.0712337493896	21.2992744445801	21.034158706665	17.5363235473633	20.4400978088379	NaN	19.5604629516602	NaN	20.7657127380371	20.5830688476563	20.9777793884277	20.7431221008301	20.7901058197021	20.8460559844971	20.8257064819336	20.8086853027344	21.4842414855957	21.972110748291	21.8817005157471	22.0273571014404	22.0652961730957	22.025634765625	21.7972888946533	21.7697143554688	21.9656791687012	20.6344032287598	20.0614452362061	20.3509998321533	21.7667255401611	21.755277633667	21.6803302764893	22.3258628845215	22.1482105255127	NaN	23.2776737213135	22.9821224212646	22.9892101287842	20.4131774902344	20.2069339752197	20.1352081298828	NaN	NaN	19.6608219146729	NaN	21.5207576751709
NaN	17.8864345550537	17.3736476898193	18.0557384490967	17.4153461456299	17.7894058227539	NaN	17.6002330780029	17.2876224517822	NaN	17.3575000762939	17.3044757843018	17.8227081298828	18.0211200714111	18.03955078125	NaN	17.1798114776611	17.2494277954102	NaN	NaN	NaN	17.5087394714355	NaN	17.3451633453369	NaN	18.0998001098633	17.8626003265381	18.0068950653076	18.0425472259521	17.9565696716309	17.5417766571045	NaN	17.4509696960449	16.8269958496094	NaN	NaN	NaN	NaN	NaN	18.4100532531738	17.9842071533203	18.4390029907227	17.4800643920898	17.4417610168457	17.5179920196533	16.8802299499512	16.9283332824707	18.1848068237305	17.4964637756348	NaN
NaN	NaN	NaN	NaN	NaN	NaN	NaN	NaN	NaN	NaN	NaN	NaN	NaN	NaN	NaN	NaN	NaN	NaN	NaN	NaN	NaN	NaN	NaN	NaN	NaN	NaN	NaN	NaN	NaN	NaN	NaN	NaN	NaN	NaN	NaN	NaN	NaN	NaN	NaN	NaN	NaN	NaN	NaN	NaN	NaN	NaN	NaN	NaN	NaN	NaN
NaN	NaN	NaN	NaN	NaN	NaN	NaN	18.4405860900879	NaN	NaN	NaN	NaN	NaN	NaN	NaN	NaN	NaN	NaN	18.754861831665	18.8682804107666	18.8790035247803	NaN	NaN	19.3319759368896	NaN	NaN	NaN	18.3498344421387	NaN	16.9250907897949	NaN	17.9145603179932	17.9545249938965	18.3050098419189	18.3370819091797	NaN	17.228630065918	18.9180603027344	18.9254970550537	NaN	NaN	NaN	17.7598094940186	17.4078159332275	NaN	NaN	NaN	NaN	NaN	NaN
NaN	NaN	NaN	NaN	NaN	NaN	NaN	NaN	NaN	NaN	NaN	NaN	NaN	NaN	NaN	NaN	NaN	NaN	NaN	NaN	NaN	NaN	NaN	NaN	NaN	NaN	NaN	NaN	NaN	NaN	NaN	NaN	NaN	NaN	NaN	NaN	NaN	NaN	NaN	NaN	NaN	NaN	NaN	NaN	NaN	NaN	NaN	NaN	NaN	NaN
26.2778167724609	26.2384147644043	26.4083232879639	24.1723403930664	26.4948787689209	24.0849685668945	26.4932460784912	24.019624710083	26.2690658569336	26.0273456573486	26.2481117248535	26.1202068328857	26.1080303192139	25.0190315246582	24.9461479187012	25.0893001556396	25.6454296112061	25.6573905944824	25.8580665588379	25.7957305908203	25.8105144500732	25.9319744110107	24.710880279541	24.6749210357666	24.7698135375977	25.8941631317139	25.8812198638916	25.3032321929932	25.3523540496826	25.2431812286377	26.3617038726807	26.4790802001953	26.4962520599365	27.2308673858643	27.3053035736084	27.2777271270752	26.6427879333496	26.6681728363037	26.7232532501221	23.9867649078369	24.0209827423096	23.9934310913086	25.7184524536133	25.6859474182129	25.6867771148682	25.3641948699951	25.2705993652344	25.3804035186768	25.5470733642578	25.389820098877
NaN	NaN	NaN	NaN	NaN	NaN	NaN	NaN	NaN	NaN	NaN	NaN	NaN	NaN	NaN	NaN	NaN	NaN	NaN	NaN	NaN	NaN	NaN	NaN	NaN	NaN	NaN	NaN	NaN	NaN	NaN	NaN	NaN	NaN	NaN	NaN	NaN	NaN	NaN	NaN	NaN	NaN	NaN	NaN	NaN	NaN	NaN	NaN	NaN	NaN
25.6632404327393	25.7249965667725	26.276538848877	23.8390369415283	26.4258232116699	23.7055644989014	26.4113006591797	23.7247352600098	26.4669380187988	26.2026958465576	26.2886638641357	26.2115230560303	25.7706470489502	25.2307033538818	25.1726837158203	25.167142868042	25.481237411499	25.5647678375244	26.1498260498047	26.2027893066406	26.2328815460205	25.6190776824951	24.0148677825928	23.9648151397705	24.1807098388672	25.4941463470459	25.5500717163086	25.366397857666	25.42236328125	25.4279346466064	26.9421253204346	26.8788833618164	26.940221786499	26.9351711273193	27.1438465118408	26.9958267211914	26.5622653961182	26.5856323242188	26.6086540222168	23.5487499237061	23.5952548980713	23.5519199371338	25.8052349090576	25.761646270752	25.8271141052246	25.3255672454834	25.3269748687744	25.6391201019287	25.9003963470459	25.6490249633789
NaN	NaN	NaN	NaN	NaN	NaN	NaN	NaN	NaN	NaN	NaN	NaN	NaN	NaN	NaN	NaN	NaN	NaN	NaN	NaN	NaN	NaN	NaN	NaN	NaN	NaN	NaN	NaN	NaN	NaN	NaN	NaN	NaN	NaN	NaN	NaN	NaN	NaN	NaN	NaN	NaN	NaN	NaN	NaN	NaN	NaN	NaN	NaN	NaN	NaN
NaN	NaN	NaN	NaN	NaN	NaN	NaN	NaN	NaN	NaN	NaN	NaN	NaN	NaN	NaN	NaN	NaN	NaN	NaN	NaN	NaN	NaN	NaN	NaN	NaN	19.7679119110107	20.1347064971924	NaN	NaN	NaN	NaN	NaN	NaN	NaN	NaN	NaN	NaN	NaN	NaN	20.8584022521973	NaN	NaN	NaN	NaN	NaN	NaN	NaN	NaN	NaN	NaN
16.7274684906006	15.5973834991455	14.5783138275146	17.0963039398193	14.489785194397	17.1338043212891	14.3475522994995	17.3017997741699	16.3895645141602	13.962082862854	NaN	14.5401277542114	16.4009456634521	NaN	15.9311065673828	NaN	16.7868576049805	16.9075946807861	17.3124752044678	17.0397109985352	17.3371696472168	16.3944625854492	16.7400436401367	16.425313949585	16.9191665649414	13.7139234542847	12.6337442398071	16.6728668212891	16.7721080780029	16.6950645446777	15.3829278945923	17.7987384796143	16.8852443695068	15.7418880462646	14.1336240768433	16.2655792236328	17.1026725769043	17.3575859069824	16.8619346618652	19.5134696960449	19.2107906341553	19.7507629394531	18.0126895904541	17.8508701324463	16.5052680969238	15.0679388046265	14.8988370895386	17.1919078826904	16.0859909057617	16.4998931884766
NaN	NaN	NaN	NaN	NaN	NaN	NaN	NaN	NaN	NaN	NaN	NaN	NaN	NaN	NaN	NaN	NaN	NaN	NaN	NaN	NaN	NaN	NaN	NaN	NaN	NaN	NaN	NaN	NaN	NaN	NaN	NaN	NaN	NaN	NaN	NaN	NaN	NaN	NaN	NaN	NaN	NaN	NaN	NaN	NaN	NaN	NaN	NaN	NaN	NaN
NaN	NaN	19.0330295562744	NaN	NaN	17.2760334014893	17.62912940979	NaN	17.237247467041	17.5640602111816	NaN	NaN	NaN	NaN	NaN	16.953332901001	16.8914279937744	16.9025402069092	15.29296875	15.3561420440674	15.2863054275513	18.5122165679932	17.3886909484863	17.1831111907959	17.307502746582	NaN	NaN	16.7542095184326	16.5525341033936	16.5114135742188	15.992938041687	15.87087059021	16.0780467987061	16.4213905334473	16.3649730682373	16.4043922424316	16.5573291778564	16.4138584136963	16.5540199279785	NaN	15.6987857818604	15.5955486297607	16.3787021636963	16.5266666412354	16.3638954162598	16.3188781738281	16.4135456085205	NaN	NaN	NaN
NaN	NaN	NaN	NaN	17.4280815124512	17.8025283813477	17.386417388916	17.1573867797852	NaN	NaN	18.4114208221436	17.5383701324463	NaN	NaN	NaN	17.6367950439453	17.8712921142578	18.5374603271484	16.6911163330078	16.0170917510986	NaN	18.6860618591309	16.7688827514648	16.7399120330811	17.410551071167	17.84885597229	17.9343357086182	17.6296977996826	17.6750755310059	18.2209548950195	18.4015369415283	18.6108303070068	18.2251033782959	16.7508125305176	16.8858394622803	15.8465919494629	16.6002178192139	17.8204650878906	17.3896980285645	NaN	NaN	17.3353385925293	19.1650390625	19.317497253418	18.7878131866455	18.415470123291	17.1410102844238	18.0553665161133	17.7538833618164	17.164867401123
19.6999683380127	19.8176422119141	19.9768714904785	19.6286315917969	19.7218399047852	19.7178974151611	20.0905513763428	19.8650207519531	20.0161762237549	19.3909168243408	17.8652019500732	18.6950302124023	19.9213333129883	19.051362991333	19.1438274383545	18.5375366210938	19.0906543731689	18.9924468994141	18.8511447906494	18.8377819061279	18.7338695526123	19.2885913848877	20.7430400848389	20.750581741333	20.6304988861084	19.4367485046387	19.5127372741699	19.4627780914307	19.5264415740967	19.4639358520508	18.725772857666	18.6022644042969	18.6777954101563	19.7911567687988	19.7129707336426	19.681453704834	19.8041534423828	19.9996204376221	17.6187725067139	20.3421268463135	20.2643051147461	20.2820663452148	18.5373859405518	18.4265670776367	18.7484874725342	19.387113571167	19.3142242431641	19.0190048217773	19.3321056365967	18.6757640838623
NaN	NaN	NaN	NaN	NaN	NaN	NaN	16.1405906677246	NaN	NaN	NaN	NaN	NaN	NaN	NaN	NaN	NaN	NaN	16.2692546844482	15.9553318023682	NaN	15.4182806015015	NaN	NaN	NaN	NaN	NaN	NaN	NaN	NaN	NaN	NaN	NaN	NaN	NaN	NaN	NaN	NaN	NaN	NaN	NaN	NaN	NaN	NaN	NaN	NaN	NaN	NaN	NaN	NaN
NaN	NaN	18.7610454559326	18.7405052185059	18.400203704834	18.6994094848633	18.4533023834229	18.5247402191162	18.1252021789551	18.0248050689697	NaN	NaN	18.3726272583008	17.4738960266113	NaN	18.3282108306885	18.9347095489502	18.9232063293457	18.2930679321289	18.1927261352539	18.136209487915	18.4999694824219	18.379581451416	18.284553527832	18.1974849700928	17.9161949157715	18.0449485778809	18.6163330078125	18.7940483093262	18.7291622161865	17.7876224517822	17.5757026672363	16.616548538208	18.6210289001465	18.846040725708	18.6627864837646	18.9079170227051	19.1483268737793	18.7880363464355	17.695405960083	17.6506729125977	17.6747303009033	18.7688827514648	17.5290946960449	17.9161357879639	18.4510097503662	18.4698085784912	19.0007209777832	18.7140445709229	18.5828113555908
NaN	NaN	20.8374576568604	19.1525421142578	20.8355331420898	18.9960918426514	20.5152797698975	NaN	NaN	NaN	NaN	NaN	NaN	18.6270275115967	NaN	NaN	17.9117546081543	18.0084285736084	19.2177867889404	19.2316570281982	18.6846942901611	NaN	17.3672618865967	17.7877502441406	17.3154850006104	19.2933139801025	19.3252487182617	19.585765838623	19.109167098999	19.5121955871582	NaN	NaN	NaN	19.2502613067627	18.9727840423584	18.9478645324707	19.5207767486572	19.6492519378662	NaN	NaN	NaN	NaN	NaN	NaN	NaN	NaN	NaN	NaN	16.3421440124512	19.3967170715332
NaN	NaN	NaN	NaN	NaN	NaN	NaN	15.1534729003906	NaN	NaN	NaN	NaN	NaN	NaN	NaN	NaN	NaN	NaN	NaN	NaN	NaN	15.7935018539429	NaN	NaN	NaN	NaN	NaN	NaN	NaN	15.5826416015625	NaN	15.1310529708862	NaN	NaN	NaN	NaN	15.1838684082031	15.239598274231	NaN	14.9244413375854	14.9271297454834	15.11634349823	15.5085067749023	15.5265607833862	15.4459524154663	NaN	NaN	NaN	NaN	NaN
NaN	NaN	NaN	NaN	NaN	NaN	NaN	NaN	NaN	NaN	NaN	NaN	NaN	NaN	NaN	NaN	NaN	NaN	16.7828960418701	16.6904354095459	17.328254699707	NaN	NaN	NaN	NaN	NaN	NaN	NaN	NaN	NaN	NaN	NaN	NaN	NaN	NaN	NaN	NaN	NaN	NaN	NaN	NaN	NaN	16.1083202362061	16.0757923126221	16.0949020385742	NaN	NaN	NaN	NaN	NaN
NaN	NaN	16.1577224731445	16.3176956176758	NaN	16.273904800415	NaN	16.4061717987061	NaN	16.2676639556885	NaN	NaN	NaN	NaN	NaN	NaN	16.9932479858398	17.7299919128418	16.6258506774902	NaN	NaN	18.0233421325684	16.3165988922119	16.0461006164551	16.5150833129883	16.5327968597412	NaN	17.7618885040283	17.1188793182373	17.7061042785645	17.3691368103027	17.2240200042725	17.2770328521729	16.8435287475586	NaN	NaN	17.0670776367188	16.9574203491211	NaN	NaN	NaN	NaN	16.1041679382324	16.7607192993164	16.8313312530518	NaN	NaN	16.9065380096436	NaN	16.8310852050781
NaN	NaN	NaN	16.6198482513428	NaN	16.4275093078613	NaN	NaN	NaN	NaN	NaN	16.9762287139893	NaN	NaN	NaN	NaN	16.641881942749	16.8423004150391	17.3074150085449	17.2392997741699	17.2177867889404	17.7039432525635	NaN	16.4606800079346	NaN	16.638916015625	16.5983295440674	17.0077724456787	16.8846473693848	17.2588424682617	NaN	NaN	NaN	17.3246555328369	17.4880905151367	17.5858573913574	NaN	16.8139057159424	NaN	NaN	NaN	NaN	18.4481086730957	17.8172836303711	17.8386135101318	NaN	NaN	17.4403018951416	17.701847076416	NaN
NaN	NaN	18.5114440917969	17.3210468292236	18.2131900787354	17.6497611999512	18.2059078216553	16.0886631011963	16.3327178955078	NaN	NaN	17.2354717254639	17.0199813842773	NaN	NaN	17.3504390716553	18.3098583221436	18.6496906280518	17.5903244018555	16.9621734619141	17.150857925415	NaN	17.8105850219727	18.6209564208984	18.6042194366455	15.9319143295288	NaN	16.0029697418213	16.0600624084473	16.0687580108643	16.5888175964355	16.5214462280273	16.5311832427979	NaN	NaN	NaN	NaN	NaN	NaN	NaN	NaN	NaN	16.1483383178711	16.226863861084	16.1825103759766	NaN	NaN	16.6838722229004	16.3267974853516	16.3655529022217
NaN	NaN	NaN	NaN	NaN	NaN	NaN	NaN	NaN	NaN	NaN	NaN	NaN	NaN	NaN	NaN	NaN	NaN	NaN	NaN	NaN	NaN	NaN	NaN	NaN	NaN	NaN	NaN	NaN	NaN	NaN	NaN	NaN	NaN	NaN	NaN	NaN	NaN	NaN	NaN	NaN	NaN	NaN	NaN	NaN	NaN	NaN	NaN	NaN	NaN
NaN	NaN	NaN	NaN	NaN	NaN	NaN	NaN	NaN	NaN	NaN	NaN	NaN	NaN	NaN	NaN	NaN	NaN	NaN	NaN	NaN	15.979603767395	NaN	NaN	NaN	NaN	NaN	NaN	NaN	NaN	NaN	NaN	NaN	NaN	NaN	NaN	NaN	NaN	NaN	NaN	NaN	NaN	NaN	NaN	NaN	NaN	NaN	NaN	NaN	NaN
NaN	15.5840816497803	16.2196598052979	16.804105758667	16.5218448638916	16.7389888763428	16.6110820770264	NaN	16.8586616516113	NaN	NaN	NaN	17.1718215942383	16.4239521026611	NaN	NaN	16.5499649047852	16.7134399414063	17.3404769897461	16.9891510009766	16.9464950561523	16.9120464324951	15.7191753387451	15.5739431381226	NaN	17.0174827575684	16.3944282531738	17.0736808776855	16.9155521392822	16.9757804870605	NaN	NaN	NaN	17.7208061218262	17.7701091766357	17.6733512878418	17.1976776123047	16.6304092407227	16.8221473693848	16.0245113372803	NaN	15.7823581695557	NaN	16.597282409668	16.6118030548096	16.1971397399902	16.4819259643555	16.4538974761963	NaN	17.1186771392822
NaN	NaN	NaN	NaN	NaN	NaN	NaN	NaN	NaN	NaN	NaN	NaN	NaN	NaN	NaN	NaN	NaN	NaN	NaN	NaN	NaN	NaN	NaN	NaN	NaN	NaN	NaN	NaN	NaN	NaN	NaN	NaN	NaN	NaN	NaN	NaN	NaN	NaN	NaN	NaN	NaN	NaN	NaN	NaN	NaN	NaN	NaN	NaN	NaN	NaN
NaN	NaN	17.6550140380859	17.8994750976563	17.6723155975342	NaN	17.6184139251709	NaN	NaN	NaN	NaN	NaN	NaN	NaN	NaN	NaN	NaN	NaN	NaN	NaN	NaN	NaN	NaN	18.0776500701904	NaN	NaN	NaN	17.9345664978027	17.8445091247559	NaN	NaN	NaN	NaN	NaN	NaN	NaN	NaN	NaN	NaN	NaN	NaN	NaN	NaN	NaN	NaN	NaN	NaN	NaN	17.1770877838135	NaN
NaN	NaN	16.744255065918	NaN	16.7766132354736	NaN	16.7613697052002	NaN	NaN	NaN	NaN	NaN	NaN	NaN	NaN	NaN	16.591625213623	NaN	NaN	NaN	NaN	NaN	17.0810890197754	17.045482635498	16.8933258056641	16.7718505859375	NaN	16.7346305847168	NaN	NaN	NaN	NaN	NaN	NaN	NaN	NaN	16.5150985717773	NaN	NaN	16.4489059448242	NaN	NaN	16.5156230926514	NaN	NaN	16.4726276397705	NaN	NaN	16.9272918701172	NaN
16.3558502197266	16.3667316436768	15.0202417373657	NaN	15.0484018325806	NaN	14.9453525543213	16.5707454681396	NaN	17.2782135009766	NaN	16.8368892669678	NaN	NaN	NaN	18.7668781280518	20.8442192077637	20.1896648406982	15.6713199615479	15.7222471237183	16.7102146148682	19.2295455932617	16.2031574249268	16.5205879211426	16.5129413604736	16.6068096160889	16.8894081115723	16.387378692627	NaN	NaN	17.8808269500732	17.6080532073975	17.4521770477295	15.4161710739136	NaN	16.1405296325684	17.9865970611572	19.7512531280518	17.1513538360596	17.3250942230225	NaN	NaN	18.2744426727295	18.1247482299805	18.0970230102539	16.8659267425537	16.8709907531738	17.4579582214355	17.5656223297119	17.7110214233398
NaN	NaN	NaN	NaN	NaN	NaN	NaN	NaN	NaN	NaN	NaN	NaN	NaN	NaN	NaN	NaN	NaN	16.2006683349609	NaN	NaN	NaN	14.9104557037354	NaN	NaN	NaN	NaN	NaN	NaN	NaN	NaN	NaN	NaN	NaN	NaN	NaN	NaN	NaN	NaN	NaN	NaN	NaN	NaN	NaN	NaN	NaN	NaN	NaN	NaN	NaN	14.8393516540527
NaN	NaN	NaN	NaN	NaN	NaN	NaN	NaN	NaN	NaN	NaN	NaN	NaN	NaN	NaN	NaN	NaN	NaN	NaN	NaN	NaN	NaN	NaN	NaN	NaN	NaN	NaN	NaN	NaN	NaN	NaN	NaN	NaN	NaN	NaN	NaN	NaN	NaN	NaN	NaN	NaN	NaN	NaN	NaN	NaN	NaN	NaN	NaN	NaN	NaN
NaN	NaN	NaN	17.7023220062256	NaN	17.1363105773926	NaN	17.2913150787354	NaN	17.0719013214111	NaN	NaN	NaN	NaN	NaN	17.596305847168	17.4980239868164	17.1061534881592	16.2574977874756	16.8435287475586	NaN	17.4216861724854	17.0321960449219	16.9892616271973	16.6595497131348	17.6450538635254	NaN	17.5687427520752	17.5820388793945	17.8085117340088	17.5952129364014	NaN	17.5879096984863	NaN	NaN	NaN	NaN	17.2400455474854	NaN	NaN	NaN	17.2572765350342	17.4153461456299	17.446533203125	17.4433002471924	NaN	NaN	18.3234691619873	NaN	17.8991203308105
NaN	NaN	NaN	NaN	NaN	NaN	NaN	NaN	NaN	16.4898014068604	NaN	NaN	NaN	NaN	NaN	NaN	NaN	16.8046092987061	16.3061141967773	16.5847129821777	16.3483829498291	16.8907146453857	NaN	NaN	NaN	NaN	NaN	NaN	NaN	16.3368377685547	NaN	NaN	NaN	NaN	NaN	NaN	16.5901184082031	16.6417407989502	NaN	16.9161357879639	NaN	NaN	17.3032283782959	NaN	NaN	NaN	NaN	NaN	NaN	16.9263648986816
NaN	NaN	NaN	NaN	NaN	NaN	NaN	NaN	NaN	NaN	NaN	NaN	NaN	NaN	NaN	NaN	NaN	NaN	NaN	NaN	NaN	NaN	NaN	NaN	NaN	NaN	NaN	NaN	NaN	NaN	NaN	NaN	NaN	NaN	NaN	NaN	NaN	NaN	NaN	NaN	NaN	NaN	NaN	NaN	NaN	NaN	NaN	NaN	NaN	NaN
18.9528484344482	19.0715351104736	15.6621122360229	16.9995384216309	16.0600624084473	18.0765018463135	16.2753429412842	18.9931106567383	16.9242782592773	NaN	NaN	NaN	NaN	19.1000308990479	19.0682315826416	NaN	18.3343353271484	NaN	NaN	16.1727409362793	16.4577331542969	NaN	NaN	17.7019824981689	NaN	23.7737426757813	23.965784072876	16.2023143768311	NaN	16.1869258880615	17.4884052276611	17.3474998474121	NaN	NaN	NaN	NaN	15.700249671936	NaN	NaN	20.7378520965576	20.7510738372803	22.1785850524902	15.6677217483521	NaN	16.9509429931641	NaN	NaN	NaN	NaN	NaN
NaN	NaN	NaN	NaN	NaN	NaN	NaN	NaN	NaN	NaN	NaN	NaN	NaN	NaN	NaN	NaN	NaN	NaN	NaN	NaN	NaN	NaN	NaN	NaN	NaN	NaN	NaN	NaN	NaN	NaN	NaN	NaN	NaN	NaN	NaN	NaN	NaN	NaN	NaN	NaN	NaN	NaN	NaN	NaN	NaN	NaN	NaN	NaN	NaN	NaN
NaN	NaN	NaN	NaN	NaN	NaN	NaN	NaN	NaN	NaN	NaN	NaN	NaN	NaN	NaN	NaN	NaN	NaN	NaN	NaN	NaN	NaN	NaN	NaN	NaN	16.1152057647705	16.0770874023438	NaN	NaN	NaN	NaN	NaN	NaN	NaN	NaN	NaN	NaN	NaN	NaN	17.0935211181641	NaN	17.5669612884521	NaN	NaN	NaN	NaN	NaN	NaN	NaN	NaN
NaN	NaN	NaN	NaN	NaN	NaN	NaN	NaN	NaN	NaN	NaN	NaN	NaN	NaN	NaN	NaN	NaN	NaN	NaN	NaN	NaN	NaN	NaN	NaN	NaN	NaN	NaN	NaN	NaN	NaN	NaN	NaN	NaN	NaN	NaN	NaN	NaN	NaN	NaN	NaN	NaN	NaN	NaN	NaN	NaN	NaN	NaN	NaN	NaN	NaN
NaN	18.7638339996338	17.9931926727295	18.6854133605957	18.0119800567627	18.73264503479	17.84303855896	18.7913475036621	17.8677368164063	17.9253807067871	17.719669342041	18.068021774292	18.4072761535645	18.3060340881348	18.1703548431396	18.7185668945313	18.5649166107178	18.6214942932129	18.2017993927002	18.7551879882813	18.3821601867676	18.6138534545898	18.6042194366455	18.5623474121094	18.676383972168	18.5639114379883	18.5574188232422	18.7473411560059	18.6638984680176	18.8736667633057	19.6945724487305	19.4606990814209	19.637767791748	18.1984920501709	18.2664566040039	18.0463352203369	18.6735916137695	18.773717880249	18.9240474700928	18.823486328125	18.7913799285889	19.039363861084	18.9215221405029	19.0904483795166	19.0494232177734	17.927755355835	18.1480293273926	18.9360046386719	17.3761081695557	18.6162261962891
NaN	NaN	NaN	NaN	NaN	NaN	NaN	NaN	NaN	NaN	NaN	NaN	NaN	NaN	NaN	NaN	NaN	NaN	NaN	NaN	NaN	NaN	NaN	NaN	NaN	NaN	NaN	NaN	NaN	NaN	NaN	NaN	NaN	NaN	NaN	NaN	NaN	NaN	NaN	NaN	NaN	NaN	NaN	NaN	NaN	NaN	NaN	NaN	NaN	NaN
NaN	NaN	NaN	NaN	NaN	NaN	NaN	NaN	NaN	NaN	NaN	NaN	NaN	NaN	NaN	NaN	NaN	NaN	NaN	NaN	NaN	NaN	NaN	NaN	NaN	NaN	NaN	NaN	NaN	NaN	NaN	NaN	NaN	NaN	NaN	NaN	NaN	NaN	NaN	NaN	NaN	NaN	NaN	NaN	NaN	NaN	NaN	NaN	NaN	NaN
NaN	NaN	NaN	NaN	NaN	NaN	NaN	NaN	NaN	NaN	NaN	NaN	NaN	19.7960777282715	19.8728847503662	NaN	NaN	NaN	NaN	NaN	NaN	NaN	NaN	NaN	NaN	NaN	NaN	NaN	NaN	NaN	NaN	NaN	NaN	NaN	NaN	NaN	NaN	NaN	NaN	NaN	NaN	NaN	NaN	NaN	NaN	NaN	NaN	NaN	NaN	NaN
NaN	NaN	17.3836364746094	NaN	NaN	19.6782245635986	NaN	19.8310852050781	18.2771244049072	NaN	NaN	NaN	NaN	NaN	NaN	20.1854362487793	20.164966583252	19.8621616363525	20.6403293609619	20.28489112854	20.4676208496094	19.1908950805664	18.3281230926514	19.5111351013184	19.0571670532227	17.4037437438965	NaN	20.3298091888428	19.6465473175049	20.4988212585449	21.8405742645264	21.8161659240723	21.9294033050537	20.3301372528076	20.4662284851074	19.9017601013184	20.8157367706299	20.0454025268555	20.2004814147949	NaN	16.4224262237549	16.1748085021973	21.5755176544189	21.6347141265869	21.4792156219482	17.0243167877197	16.9206790924072	NaN	NaN	NaN
NaN	NaN	NaN	NaN	NaN	NaN	NaN	NaN	NaN	NaN	NaN	NaN	NaN	NaN	NaN	NaN	NaN	NaN	NaN	NaN	NaN	NaN	NaN	NaN	NaN	NaN	NaN	NaN	NaN	NaN	NaN	NaN	NaN	NaN	NaN	NaN	NaN	NaN	NaN	NaN	NaN	NaN	NaN	NaN	NaN	NaN	NaN	NaN	NaN	NaN
NaN	NaN	NaN	NaN	NaN	NaN	NaN	NaN	NaN	NaN	NaN	NaN	NaN	NaN	NaN	NaN	NaN	NaN	NaN	NaN	NaN	NaN	NaN	NaN	NaN	NaN	NaN	NaN	NaN	NaN	NaN	NaN	NaN	NaN	NaN	NaN	NaN	NaN	NaN	NaN	NaN	NaN	NaN	NaN	NaN	NaN	NaN	NaN	NaN	NaN
NaN	NaN	NaN	NaN	NaN	NaN	NaN	NaN	NaN	NaN	NaN	NaN	NaN	NaN	NaN	NaN	NaN	NaN	NaN	NaN	NaN	NaN	NaN	NaN	NaN	NaN	NaN	NaN	NaN	NaN	NaN	NaN	NaN	NaN	NaN	NaN	NaN	NaN	NaN	NaN	NaN	NaN	NaN	NaN	NaN	NaN	NaN	NaN	NaN	NaN
NaN	NaN	NaN	NaN	NaN	NaN	NaN	NaN	NaN	NaN	NaN	NaN	NaN	NaN	NaN	NaN	NaN	NaN	NaN	NaN	NaN	NaN	NaN	NaN	NaN	NaN	NaN	NaN	NaN	NaN	NaN	NaN	NaN	NaN	NaN	NaN	NaN	NaN	NaN	NaN	NaN	NaN	NaN	NaN	NaN	NaN	NaN	NaN	NaN	NaN
NaN	NaN	NaN	NaN	NaN	NaN	NaN	NaN	NaN	NaN	NaN	NaN	NaN	NaN	NaN	NaN	NaN	NaN	NaN	NaN	NaN	NaN	NaN	NaN	NaN	NaN	NaN	NaN	NaN	NaN	NaN	NaN	NaN	NaN	NaN	NaN	NaN	NaN	NaN	NaN	NaN	NaN	NaN	NaN	NaN	NaN	NaN	NaN	NaN	NaN
NaN	NaN	NaN	19.0813484191895	NaN	19.0602569580078	NaN	19.0591487884521	NaN	NaN	NaN	NaN	NaN	NaN	NaN	NaN	NaN	NaN	NaN	NaN	NaN	NaN	NaN	NaN	16.8940353393555	NaN	NaN	15.9406118392944	NaN	15.9710273742676	NaN	NaN	NaN	NaN	NaN	NaN	NaN	NaN	NaN	NaN	NaN	NaN	NaN	NaN	NaN	NaN	NaN	NaN	16.7965221405029	NaN
NaN	NaN	NaN	NaN	NaN	NaN	NaN	NaN	NaN	NaN	NaN	NaN	NaN	NaN	NaN	NaN	NaN	NaN	NaN	NaN	NaN	NaN	NaN	NaN	NaN	NaN	NaN	NaN	NaN	NaN	NaN	NaN	NaN	NaN	NaN	NaN	NaN	NaN	NaN	NaN	NaN	NaN	NaN	NaN	NaN	NaN	NaN	NaN	NaN	NaN
NaN	NaN	NaN	NaN	NaN	NaN	NaN	NaN	NaN	NaN	NaN	NaN	NaN	NaN	NaN	NaN	NaN	NaN	NaN	NaN	NaN	NaN	NaN	NaN	NaN	NaN	NaN	NaN	NaN	NaN	NaN	NaN	NaN	NaN	NaN	NaN	NaN	NaN	NaN	NaN	NaN	NaN	NaN	NaN	NaN	NaN	NaN	NaN	NaN	NaN
NaN	NaN	NaN	NaN	NaN	NaN	NaN	NaN	NaN	NaN	NaN	NaN	NaN	NaN	NaN	NaN	NaN	NaN	NaN	NaN	NaN	NaN	NaN	NaN	NaN	NaN	NaN	NaN	NaN	NaN	NaN	NaN	NaN	NaN	NaN	NaN	NaN	NaN	NaN	NaN	NaN	NaN	NaN	NaN	NaN	NaN	NaN	NaN	NaN	NaN
NaN	NaN	NaN	NaN	NaN	NaN	NaN	16.6837348937988	NaN	NaN	NaN	NaN	NaN	NaN	NaN	NaN	NaN	16.4439144134521	16.2379760742188	16.2350234985352	16.1713333129883	16.3435497283936	NaN	NaN	NaN	NaN	NaN	NaN	NaN	NaN	16.797534942627	16.8507480621338	16.8381214141846	NaN	NaN	NaN	NaN	NaN	NaN	NaN	NaN	NaN	NaN	16.6179847717285	16.6695499420166	NaN	NaN	16.2334518432617	15.4657573699951	17.0255069732666
NaN	NaN	NaN	NaN	NaN	16.5844345092773	NaN	NaN	NaN	16.5966548919678	NaN	NaN	NaN	NaN	NaN	16.7887687683105	16.8513584136963	16.9863758087158	16.7762279510498	16.7341003417969	16.709810256958	15.8757009506226	NaN	NaN	NaN	NaN	NaN	17.0458030700684	16.7064418792725	NaN	16.9981060028076	NaN	17.1053352355957	NaN	NaN	NaN	NaN	NaN	NaN	NaN	NaN	NaN	16.9065380096436	16.8608436584473	17.0003089904785	NaN	NaN	NaN	17.0484657287598	NaN
NaN	NaN	NaN	NaN	NaN	NaN	NaN	NaN	NaN	NaN	NaN	NaN	NaN	NaN	NaN	NaN	NaN	NaN	NaN	NaN	NaN	NaN	NaN	NaN	NaN	NaN	NaN	NaN	NaN	NaN	NaN	NaN	NaN	NaN	NaN	NaN	NaN	NaN	NaN	NaN	NaN	NaN	NaN	NaN	NaN	NaN	NaN	NaN	NaN	NaN
NaN	NaN	NaN	17.9297790527344	NaN	17.8459796905518	NaN	17.6524257659912	NaN	NaN	NaN	16.6107940673828	NaN	NaN	NaN	NaN	17.9248580932617	17.8044834136963	17.6375026702881	NaN	17.6888656616211	17.6767978668213	17.7479305267334	17.7329750061035	17.7139091491699	17.3346405029297	NaN	17.6575984954834	17.7384624481201	17.6129550933838	NaN	NaN	NaN	17.8400897979736	NaN	NaN	NaN	NaN	NaN	NaN	NaN	NaN	NaN	NaN	NaN	NaN	NaN	17.9296054840088	NaN	NaN
NaN	NaN	NaN	NaN	NaN	NaN	NaN	NaN	NaN	NaN	NaN	NaN	NaN	NaN	NaN	NaN	NaN	NaN	NaN	NaN	NaN	NaN	NaN	NaN	NaN	NaN	NaN	NaN	NaN	NaN	NaN	NaN	NaN	NaN	NaN	NaN	NaN	NaN	NaN	NaN	NaN	NaN	NaN	NaN	NaN	NaN	NaN	NaN	NaN	NaN
NaN	NaN	NaN	NaN	NaN	NaN	NaN	NaN	NaN	NaN	NaN	NaN	NaN	NaN	NaN	NaN	NaN	NaN	NaN	NaN	NaN	NaN	NaN	NaN	NaN	NaN	NaN	NaN	NaN	NaN	NaN	NaN	NaN	NaN	NaN	NaN	NaN	NaN	NaN	NaN	NaN	NaN	NaN	NaN	NaN	NaN	NaN	NaN	NaN	NaN
NaN	NaN	NaN	NaN	NaN	NaN	NaN	NaN	NaN	NaN	NaN	NaN	NaN	NaN	NaN	NaN	NaN	NaN	NaN	NaN	NaN	NaN	NaN	NaN	NaN	NaN	NaN	NaN	NaN	NaN	NaN	NaN	NaN	NaN	NaN	NaN	NaN	NaN	NaN	NaN	NaN	NaN	NaN	NaN	NaN	NaN	NaN	NaN	NaN	NaN
NaN	NaN	NaN	NaN	NaN	NaN	NaN	16.7501583099365	NaN	NaN	NaN	NaN	NaN	NaN	NaN	16.953218460083	16.7193355560303	NaN	NaN	NaN	NaN	17.3474998474121	NaN	15.9826812744141	17.1052341461182	NaN	NaN	16.5743560791016	16.5901775360107	NaN	NaN	NaN	NaN	NaN	NaN	NaN	NaN	NaN	NaN	NaN	NaN	NaN	NaN	NaN	NaN	NaN	NaN	NaN	NaN	NaN
NaN	NaN	NaN	NaN	NaN	NaN	NaN	NaN	NaN	NaN	NaN	NaN	NaN	21.8027820587158	21.7163238525391	NaN	NaN	NaN	NaN	NaN	NaN	NaN	NaN	NaN	NaN	NaN	NaN	NaN	NaN	NaN	NaN	NaN	NaN	NaN	NaN	NaN	NaN	NaN	NaN	NaN	NaN	NaN	NaN	NaN	NaN	NaN	NaN	NaN	NaN	NaN
NaN	NaN	NaN	NaN	NaN	NaN	NaN	NaN	NaN	NaN	NaN	NaN	NaN	20.0259399414063	19.9869022369385	NaN	NaN	NaN	NaN	NaN	NaN	NaN	NaN	NaN	NaN	NaN	NaN	NaN	NaN	NaN	NaN	NaN	NaN	NaN	NaN	NaN	NaN	NaN	NaN	NaN	NaN	NaN	NaN	NaN	NaN	NaN	NaN	NaN	NaN	NaN
NaN	NaN	NaN	NaN	NaN	NaN	NaN	NaN	NaN	NaN	NaN	NaN	NaN	19.1289558410645	19.136360168457	NaN	NaN	NaN	NaN	NaN	NaN	NaN	NaN	NaN	NaN	NaN	NaN	NaN	NaN	NaN	NaN	NaN	NaN	NaN	NaN	NaN	NaN	NaN	NaN	NaN	NaN	NaN	NaN	NaN	NaN	NaN	NaN	NaN	NaN	NaN
NaN	NaN	NaN	NaN	NaN	NaN	NaN	NaN	NaN	NaN	NaN	NaN	NaN	NaN	NaN	NaN	NaN	NaN	NaN	NaN	NaN	NaN	NaN	NaN	NaN	NaN	NaN	NaN	NaN	NaN	NaN	NaN	NaN	NaN	NaN	NaN	NaN	NaN	NaN	NaN	NaN	NaN	NaN	NaN	NaN	NaN	NaN	NaN	NaN	NaN
NaN	NaN	NaN	NaN	NaN	NaN	NaN	NaN	NaN	NaN	NaN	NaN	NaN	NaN	NaN	NaN	NaN	NaN	NaN	NaN	NaN	NaN	NaN	NaN	NaN	NaN	NaN	NaN	NaN	NaN	NaN	NaN	NaN	NaN	NaN	NaN	NaN	NaN	NaN	NaN	NaN	NaN	NaN	NaN	NaN	NaN	NaN	NaN	NaN	NaN
17.7859630584717	NaN	18.9063625335693	19.362154006958	18.8181571960449	19.2629299163818	18.9761161804199	19.240535736084	19.3737735748291	18.9825649261475	18.4500427246094	18.7175617218018	18.9322891235352	17.9799156188965	18.0484657287598	18.8426704406738	19.18434715271	19.2697925567627	19.3828563690186	19.5335311889648	19.5229225158691	18.706205368042	18.626314163208	18.452579498291	18.4100952148438	17.7994976043701	17.6348114013672	18.9913387298584	19.0314960479736	18.639835357666	18.7014751434326	18.7496662139893	19.0385055541992	19.077075958252	19.0896987915039	19.1139297485352	17.9676990509033	17.9787445068359	17.9743804931641	16.5203876495361	16.480489730835	NaN	18.8636608123779	19.0547313690186	18.9916706085205	NaN	NaN	19.6725730895996	19.7632350921631	19.592041015625
NaN	NaN	NaN	16.3773460388184	NaN	16.2161197662354	NaN	NaN	NaN	NaN	NaN	NaN	NaN	NaN	NaN	NaN	17.7372074127197	17.9231185913086	NaN	NaN	NaN	NaN	15.5620040893555	15.753399848938	NaN	16.6454048156738	NaN	15.893798828125	NaN	NaN	NaN	NaN	NaN	NaN	NaN	NaN	NaN	NaN	NaN	NaN	NaN	NaN	NaN	NaN	17.9112873077393	NaN	NaN	17.3142471313477	NaN	16.9637546539307
NaN	NaN	NaN	NaN	NaN	NaN	NaN	NaN	NaN	NaN	NaN	NaN	NaN	NaN	NaN	NaN	18.1208553314209	17.731517791748	17.3034057617188	NaN	NaN	NaN	NaN	NaN	NaN	NaN	NaN	NaN	NaN	NaN	NaN	NaN	NaN	NaN	NaN	NaN	NaN	NaN	NaN	NaN	NaN	NaN	NaN	NaN	NaN	NaN	NaN	NaN	NaN	NaN
NaN	NaN	NaN	NaN	NaN	NaN	NaN	NaN	NaN	NaN	NaN	NaN	NaN	NaN	NaN	NaN	NaN	NaN	18.4185199737549	NaN	19.0841808319092	NaN	NaN	NaN	NaN	NaN	NaN	NaN	NaN	NaN	NaN	NaN	NaN	NaN	NaN	NaN	NaN	NaN	NaN	NaN	NaN	NaN	NaN	NaN	NaN	NaN	NaN	NaN	NaN	NaN
NaN	NaN	NaN	NaN	NaN	NaN	NaN	NaN	NaN	NaN	NaN	NaN	NaN	NaN	NaN	NaN	NaN	NaN	NaN	NaN	NaN	NaN	NaN	NaN	NaN	NaN	NaN	NaN	NaN	NaN	NaN	NaN	NaN	NaN	NaN	NaN	NaN	NaN	NaN	NaN	NaN	NaN	NaN	NaN	NaN	NaN	NaN	NaN	NaN	NaN
NaN	NaN	NaN	NaN	NaN	NaN	NaN	NaN	NaN	NaN	NaN	NaN	NaN	NaN	NaN	NaN	NaN	NaN	NaN	NaN	NaN	NaN	NaN	NaN	NaN	NaN	14.2913866043091	NaN	NaN	NaN	NaN	NaN	NaN	NaN	NaN	NaN	NaN	NaN	NaN	NaN	18.8839626312256	NaN	NaN	NaN	NaN	NaN	NaN	NaN	NaN	NaN
NaN	NaN	NaN	NaN	NaN	NaN	NaN	NaN	NaN	NaN	NaN	NaN	NaN	NaN	NaN	NaN	NaN	NaN	NaN	NaN	NaN	NaN	NaN	NaN	NaN	NaN	NaN	NaN	NaN	NaN	NaN	NaN	NaN	NaN	NaN	NaN	NaN	NaN	NaN	NaN	NaN	NaN	NaN	NaN	NaN	NaN	NaN	NaN	NaN	NaN
NaN	NaN	NaN	NaN	NaN	NaN	NaN	NaN	NaN	NaN	NaN	NaN	NaN	NaN	NaN	16.348072052002	NaN	16.5412635803223	NaN	NaN	NaN	NaN	NaN	NaN	NaN	NaN	NaN	NaN	NaN	NaN	NaN	NaN	NaN	NaN	NaN	NaN	NaN	NaN	NaN	NaN	NaN	NaN	NaN	NaN	NaN	NaN	NaN	NaN	NaN	NaN
[truncated: 28 more columns]

## Sheet: Supplementary File2_LFQsingPat
Total proteins identified for LFQ intensity value diff. From 0 in one of biological replicates								after filtering before valid values (spectral count>2)		values spectral count MS/MS>5)
CTRL1	CTRL2	CTRL3	CTRL4	pz1_STAGEI	pz2_STAGEI	pz3_STAGEI	pz4_STAGEII	pz5_STAGEI	pz6_STAGEII	pz7_STAGEI	pz8_STAGEI	pz9_STAGEII	pz10_STAGEI	pz11_STAGEI	pz12_STAGEII	Only identified by site	Reverse	Potential contaminant	Taxonomy IDs	GOBP name	GOMF name	GOCC name	KEGG name	Peptides	Razor + unique peptides	Unique peptides	Sequence coverage [%]	Unique + razor sequence coverage [%]	Unique sequence coverage [%]	Mol. weight [kDa]	Q-value	Score	Intensity	MS/MS count	Density_LFQ intensity _4_04_Pz5_LFQ intensity _4_24_Pz5	Excluded fraction_LFQ intensity _4_04_Pz5_LFQ intensity _4_24_Pz5	Density_LFQ intensity _4_04_Pz5_LFQ intensity _4_24_Pz5_	Excluded fraction_LFQ intensity _4_04_Pz5_LFQ intensity _4_24_Pz5_	Protein IDs	Majority protein IDs	Protein names	Gene names	id
#!{C:Group1}CTRL	CTRL	CTRL	CTRL	STAGEI	STAGEI	STAGEI	STAGEII	STAGEI	STAGEII	STAGEI	STAGEI	STAGEII	STAGEI	STAGEI	STAGEII
17.9849090576172	17.999324798584	18.936429977417	18.3397483825684	18.3596324920654	18.2353477478027	18.3211822509766	17.8896217346191	19.4644546508789	19.0581130981445	19.6260623931885	17.6590385437012	17.9590606689453	19.786491394043	18.8999996185303	16.6855278015137				9606	axon guidance;biological adhesion;biological regulation;cell adhesion;cell surface receptor linked signaling pathway;cell-cell adhesion;cellular process;cellular response to stimulus;chemotaxis;enzyme linked receptor protein signaling pathway;ephrin receptor signaling pathway;establishment of localization;establishment of localization in cell;establishment of protein localization;establishment of…	binding;calcium ion binding;cation binding;ion binding;metal ion binding	actin filament bundle;actomyosin;apical part of cell;cell part;contractile fiber part;cytoplasmic part;cytoskeletal part;cytosol;extracellular membrane-bounded organelle;extracellular organelle;extracellular region part;extracellular vesicular exosome;intracellular organelle part;intracellular part;macromolecular complex;membrane-bounded organelle;membrane-bounded vesicle;myosin complex;myosin II…	Focal adhesion;Leukocyte transendothelial migration;Regulation of actin cytoskeleton;Tight junction	6	6	3	46.2	46.2	24	19.794	0	54.761	96487000	111	0.89474	0.936324	0.89474	0.936324	P19105;O14950	P19105;O14950	Myosin regulatory light chain 12A;Myosin regulatory light chain 12B	MYL12A;MYL12B	53
21.8144283294678	21.8443927764893	20.7307262420654	18.8259658813477	19.9037761688232	19.0613250732422	19.3085269927979	20.7452812194824	19.7758159637451	20.1283721923828	21.0952281951904	20.0284957885742	19.5928249359131	20.0214805603027	23.7392864227295	21.3344535827637				9606	anatomical structure development;antibacterial humoral response;antimicrobial humoral response;ATP-dependent chromatin remodeling;biological regulation;cell migration;cell motility;cellular component assembly;cellular component assembly at cellular level;cellular component disassembly;cellular component disassembly at cellular level;cellular component movement;cellular component organization;cell…	binding;DNA binding;nucleic acid binding	cell part;chromosomal part;extracellular membrane-bounded organelle;extracellular organelle;extracellular region part;extracellular space;extracellular vesicular exosome;extrinsic to membrane;extrinsic to plasma membrane;intracellular membrane-bounded organelle;intracellular organelle;intracellular organelle part;intracellular part;macromolecular complex;membrane part;membrane-bounded organelle;m…	Systemic lupus erythematosus	7	7	7	43.7	43.7	43.7	13.944	0	323.31	585830000	187	0.379515	0.515278	0.379515	0.515278	P57053;P58876;P62807;Q5QNW6;Q93079;Q99877;O60814;Q99879;P06899;P23527;P33778;Q16778;Q99880;Q96A08;Q8N257;A0A2R8Y619;Q6DRA6;Q6DN03	P57053;P58876;P62807;Q5QNW6;Q93079;Q99877;O60814;Q99879;P06899;P23527;P33778;Q16778;Q99880;Q96A08;Q8N257	Histone H2B type F-S;Histone H2B type 1-D;Histone H2B type 1-C/E/F/G/I;Histone H2B type 2-F;Histone H2B type 1-H;Histone H2B type 1-N;Histone H2B type 1-K;Histone H2B type 1-M;Histone H2B type 1-J;Histone H2B type 1-O;Histone H2B type 1-B;Histone H2B type 2-E;Histone H2B type 1-L;Histone H2B type 1-A;Histone H2B type 3-B	H2BFS;HIST1H2BD;HIST1H2BC;HIST2H2BF;HIST1H2BH;HIST1H2BN;HIST1H2BK;HIST1H2BM;HIST1H2BJ;HIST1H2BO;HIST1H2BB;HIST2H2BE;HIST1H2BL;HIST1H2BA;HIST3H2BB	57
NaN	NaN	18.3575992584229	17.7627410888672	17.278528213501	16.9042587280273	17.820463180542	17.1702060699463	18.1561832427979	17.7123641967773	17.8227348327637	18.061502456665	18.5440616607666	19.2934303283691	17.0235233306885	16.7542781829834				9606	activation of MAPK activity;aging;amine metabolic process;anatomical structure development;anatomical structure homeostasis;anterograde axon cargo transport;auditory receptor cell stereocilium organization;axon cargo transport;behavior;biological regulation;biosynthetic process;blood coagulation;carboxylic acid metabolic process;cation homeostasis;cell activation;cell aging;cell projection organi…	antioxidant activity;binding;catalytic activity;cation binding;chaperone binding;copper ion binding;enzyme binding;GTPase binding;identical protein binding;ion binding;metal ion binding;oxidoreductase activity;oxidoreductase activity, acting on superoxide radicals as acceptor;phosphatase binding;protein binding;protein dimerization activity;protein homodimerization activity;protein phosphatase 2B…	cell body;cell part;cell projection cytoplasm;cell projection part;cytoplasm;cytoplasmic membrane-bounded vesicle;cytoplasmic part;cytoplasmic vesicle;cytosol;dendrite cytoplasm;dense core granule;extracellular matrix;extracellular membrane-bounded organelle;extracellular organelle;extracellular region;extracellular region part;extracellular space;extracellular vesicular exosome;intracellular mem…	Amyotrophic lateral sclerosis (ALS);Huntington's disease;Peroxisome;Prion diseases	5	5	5	51.3	51.3	51.3	15.936	0	122.33	65825000	65	0.634914	0.735733	0.634914	0.735733	P00441	P00441	Superoxide dismutase [Cu-Zn]	SOD1	70
17.1009712219238	17.1128807067871	17.1884880065918	16.9409561157227	16.8596000671387	16.5734024047852	16.9708480834961	17.6648788452148	17.1335868835449	17.4231090545654	17.3485069274902	16.8415260314941	17.1184844970703	17.2848091125488	17.367015838623	16.8044357299805				9606	alcohol biosynthetic process;alcohol catabolic process;alcohol metabolic process;biosynthetic process;carbohydrate biosynthetic process;carbohydrate catabolic process;carbohydrate metabolic process;catabolic process;cell differentiation;cell motility;cellular biosynthetic process;cellular carbohydrate biosynthetic process;cellular carbohydrate catabolic process;cellular carbohydrate metabolic pro…	adenyl nucleotide binding;adenyl ribonucleotide binding;ATP binding;binding;catalytic activity;kinase activity;nucleotide binding;phosphoglycerate kinase activity;phosphotransferase activity, carboxyl group as acceptor;purine nucleotide binding;purine ribonucleoside triphosphate binding;purine ribonucleotide binding;ribonucleotide binding;transferase activity;transferase activity, transferring ph…	cell part;cell projection part;cytoplasm;cytoplasmic part;cytosol;extracellular membrane-bounded organelle;extracellular organelle;extracellular region part;extracellular vesicular exosome;flagellar fibrous sheath;flagellum part;intracellular membrane-bounded organelle;intracellular organelle;intracellular organelle part;intracellular part;membrane;membrane part;membrane raft;membrane-bounded org…	Carbon fixation in photosynthetic organisms;Glycolysis / Gluconeogenesis	6	6	6	20.1	20.1	20.1	44.614	0	59.82	43044000	40	0.240913	0.362041	0.240913	0.362041	P00558;P07205	P00558;P07205	Phosphoglycerate kinase 1;Phosphoglycerate kinase 2	PGK1;PGK2	71
14.6875534057617	14.5687313079834	17.7884883880615	16.4680786132813	17.7089366912842	17.3637180328369	16.8793678283691	19.1441650390625	16.3047389984131	18.3365020751953	16.132884979248	19.7393608093262	19.3755855560303	16.5221824645996	16.2910995483398	16.3156089782715				9606	acute inflammatory response;acute-phase response;biological regulation;cellular component organization;cellular component organization or biogenesis;cellular membrane organization;cellular process;defense response;defense response to bacterium;endocytosis;establishment of localization;immune system process;inflammatory response;membrane invagination;membrane organization;multi-organism process;ne…	antioxidant activity;binding;catalytic activity;hemoglobin binding;protein binding	blood microparticle;cell part;cytoplasmic membrane-bounded vesicle lumen;cytoplasmic part;cytoplasmic vesicle part;endocytic vesicle lumen;extracellular membrane-bounded organelle;extracellular organelle;extracellular region;extracellular region part;extracellular space;extracellular vesicular exosome;haptoglobin-hemoglobin complex;intracellular organelle part;intracellular part;macromolecular co…		9	9	9	23.4	23.4	23.4	45.205	0	72.765	102220000	83	0.781556	0.851639	0.781556	0.851639	P00738;P00739	P00738	Haptoglobin;Haptoglobin alpha chain;Haptoglobin beta chain	HP	73
15.6555118560791	15.6713771820068	19.4367256164551	17.9357376098633	18.5971775054932	20.6773719787598	19.7233295440674	19.0266304016113	16.8533191680908	19.6871967315674	16.9479904174805	19.4616966247559	19.6820106506348	19.2608051300049	17.6367473602295	NaN				9606	anion transport;bicarbonate transport;cellular metabolic process;cellular process;establishment of localization;inorganic anion transport;ion transport;metabolic process;one-carbon metabolic process;organic anion transport;small molecule metabolic process;transport	arylesterase activity;binding;carbonate dehydratase activity;carbon-oxygen lyase activity;carboxylic ester hydrolase activity;catalytic activity;cation binding;hydrolase activity;hydrolase activity, acting on ester bonds;hydro-lyase activity;ion binding;lyase activity;metal ion binding;transition metal ion binding;zinc ion binding	cell part;cytoplasmic part;cytosol;extracellular membrane-bounded organelle;extracellular organelle;extracellular region part;extracellular vesicular exosome;intracellular part;membrane-bounded organelle;membrane-bounded vesicle;organelle;vesicle	Nitrogen metabolism	7	7	7	39.5	39.5	39.5	28.87	0	117.58	214040000	182	0.772715	0.842387	0.772715	0.842387	P00915	P00915	Carbonic anhydrase 1	CA1	74
17.3644523620605	17.3332271575928	17.6905136108398	18.1237678527832	17.7802200317383	16.2529640197754	17.079610824585	17.6004657745361	18.3222904205322	17.4267711639404	17.218563079834	17.6767768859863	18.4831199645996	18.4128913879395	17.1002521514893	16.9505157470703				9606	acute inflammatory response;acute-phase response;biological regulation;blood coagulation;cell activation;cellular process;coagulation;defense response;establishment of localization;establishment of localization in cell;exocytosis;hemostasis;inflammatory response;multicellular organismal process;negative regulation of catalytic activity;negative regulation of endopeptidase activity;negative regula…	binding;endopeptidase inhibitor activity;endopeptidase regulator activity;enzyme binding;enzyme inhibitor activity;enzyme regulator activity;glycoprotein binding;identical protein binding;peptidase inhibitor activity;peptidase regulator activity;protease binding;protein binding;serine-type endopeptidase inhibitor activity	cell part;cytoplasmic membrane-bounded vesicle lumen;cytoplasmic part;cytoplasmic vesicle part;endoplasmic reticulum;extracellular matrix;extracellular membrane-bounded organelle;extracellular organelle;extracellular region;extracellular region part;extracellular space;extracellular vesicular exosome;Golgi apparatus;intracellular membrane-bounded organelle;intracellular organelle;intracellular or…	Complement and coagulation cascades	11	11	11	31.6	31.6	31.6	46.736	0	81.618	92901000	57	0.626861	0.730108	0.626861	0.730108	P01009;P20848	P01009	Alpha-1-antitrypsin;Short peptide from AAT	SERPINA1	77
18.9839477539063	18.9876728057861	21.8818359375	21.3960342407227	21.1574096679688	19.0449333190918	20.1187496185303	21.2643642425537	21.7332897186279	21.787935256958	21.7320861816406	22.5244770050049	21.4271049499512	21.4835815429688	19.5505466461182	21.3394737243652				9606	activation of immune response;anatomical structure homeostasis;biological regulation;cellular component organization;cellular component organization or biogenesis;cellular membrane organization;cellular process;complement activation;complement activation, classical pathway;defense response;endocytosis;establishment of localization;homeostatic process;humoral immune response;immune effector proces…	antigen binding;binding	blood microparticle;cell part;extracellular membrane-bounded organelle;extracellular organelle;extracellular region;extracellular region part;extracellular space;extracellular vesicular exosome;membrane;membrane-bounded organelle;membrane-bounded vesicle;organelle;plasma membrane;vesicle		6	6	6	83.2	83.2	83.2	11.765	0	323.31	714040000	809	0.335373	0.462818	0.335373	0.462818	P01834	P01834	Ig kappa chain C region	IGKC	82
17.9164276123047	17.9274654388428	19.4101943969727	16.7878761291504	19.1464958190918	16.8349075317383	17.2975044250488	19.131368637085	19.4452495574951	19.2762985229492	17.0461025238037	18.4745559692383	18.884162902832	17.3744964599609	18.0877323150635	17.2639045715332				9606	activation of immune response;biological regulation;complement activation;complement activation, classical pathway;defense response;humoral immune response;immune effector process;immune response;immune system process;innate immune response;macromolecule metabolic process;metabolic process;positive regulation of biological process;positive regulation of immune response;positive regulation of immu…	antigen binding;binding	blood microparticle;extracellular membrane-bounded organelle;extracellular organelle;extracellular region;extracellular region part;extracellular space;extracellular vesicular exosome;membrane-bounded organelle;membrane-bounded vesicle;organelle;vesicle		10	10	4	38.8	38.8	18.8	36.105	0	166.91	120800000	123	0.33665	0.465817	0.33665	0.465817	P01857	P01857	Ig gamma-1 chain C region	IGHG1	83
17.4866027832031	18.0703010559082	20.7736778259277	18.4903755187988	20.0582218170166	19.9048023223877	19.3659725189209	21.8413352966309	22.2225799560547	21.820255279541	21.7914180755615	22.0831489562988	19.3581123352051	21.0524711608887	18.9893417358398	18.5918121337891				9606	anatomical structure homeostasis;antibacterial humoral response;antimicrobial humoral response;biological regulation;cellular component organization;cellular component organization or biogenesis;cellular macromolecule metabolic process;cellular membrane organization;cellular metabolic process;cellular process;cellular protein metabolic process;defense response;defense response to bacterium;endocy…	antigen binding;binding	blood microparticle;dimeric IgA immunoglobulin complex;extracellular membrane-bounded organelle;extracellular organelle;extracellular region;extracellular region part;extracellular space;extracellular vesicular exosome;IgA immunoglobulin complex;IgA immunoglobulin complex, circulating;immunoglobulin complex;immunoglobulin complex, circulating;macromolecular complex;membrane-bounded organelle;memb…		9	9	9	38	38	38	37.654	0	323.31	438410000	260	0.224905	0.342349	0.224905	0.342349	P01876;P01877	P01876	Ig alpha-1 chain C region	IGHA1	87
18.4224967956543	17.9400100708008	20.3009700775146	18.535982131958	20.5523891448975	21.8941383361816	22.2047901153564	20.5227680206299	19.7903022766113	22.0143127441406	18.4969749450684	20.8049869537354	22.6774635314941	21.384651184082	20.8226280212402	19.957447052002				9606	biological regulation;blood coagulation;coagulation;hemostasis;multicellular organismal process;regulation of biological quality;regulation of body fluid levels	binding;cation binding;heme binding;ion binding;iron ion binding;metal ion binding;oxygen binding;oxygen transporter activity;substrate-specific transporter activity;tetrapyrrole binding;transition metal ion binding;transporter activity	blood microparticle;cell part;cytoplasmic part;cytosol;cytosolic part;extracellular region part;hemoglobin complex;intracellular part;macromolecular complex;protein complex	African trypanosomiasis;Malaria	13	6	6	87.1	53.7	53.7	16.055	0	323.31	355350000	275	0.368365	0.502767	0.368365	0.502767	P02042;P02100	P02042	Hemoglobin subunit delta	HBD	89
20.7787380218506	20.7965774536133	17.1820411682129	14.7418184280396	19.4656791687012	16.9249496459961	17.2691879272461	16.6042823791504	18.2946529388428	16.1459045410156	18.3292465209961	19.5020885467529	16.6455574035645	19.4230880737305	15.6180667877197	16.5839157104492				9606	anatomical structure development;anatomical structure formation involved in morphogenesis;anatomical structure morphogenesis;biological regulation;biomineral tissue development;biosynthetic process;blood coagulation;blood vessel development;bone trabecula formation;cartilage development;cartilage development involved in endochondral bone morphogenesis;cell activation;cell communication;cell diffe…	binding;cation binding;extracellular matrix structural constituent;growth factor binding;identical protein binding;ion binding;metal ion binding;platelet-derived growth factor binding;protein binding;structural molecule activity	cell part;collagen;collagen type I;cytoplasmic membrane-bounded vesicle;cytoplasmic part;cytoplasmic vesicle;endoplasmic reticulum lumen;endoplasmic reticulum part;extracellular matrix;extracellular matrix part;extracellular region;extracellular region part;extracellular space;fibrillar collagen;Golgi apparatus;intracellular membrane-bounded organelle;intracellular organelle;intracellular organel…	Amoebiasis;ECM-receptor interaction;Focal adhesion;Protein digestion and absorption	9	9	9	5.9	5.9	5.9	138.94	0	207.41	151310000	158	0.0660367	0.144163	0.0660367	0.144163	P02452	P02452	Collagen alpha-1(I) chain	COL1A1	90
19.1480388641357	19.1827259063721	17.6572914123535	NaN	16.7418651580811	17.5094814300537	17.9515209197998	17.7686786651611	17.6000442504883	16.9293899536133	17.2128658294678	17.0885944366455	16.2047653198242	16.9403133392334	16.3720474243164	17.7002143859863				9606	anatomical structure development;apoptosis;biological regulation;cardiac cell development;cardiac muscle cell development;cell cycle;cell cycle process;cell death;cell development;cellular component disassembly;cellular component disassembly at cellular level;cellular component disassembly involved in apoptosis;cellular component organization;cellular component organization at cellular level;cell…	structural molecule activity	cell part;cytoplasm;cytoplasmic part;cytoskeletal part;cytosol;envelope;intermediate filament;intracellular membrane-bounded organelle;intracellular organelle;intracellular organelle part;intracellular part;lamin filament;macromolecular complex;membrane;membrane-bounded organelle;nuclear body;nuclear envelope;nuclear lamina;nuclear membrane;nuclear part;nuclear speck;nucleoplasm;nucleoplasm part;…	Arrhythmogenic right ventricular cardiomyopathy (ARVC);Dilated cardiomyopathy;Hypertrophic cardiomyopathy (HCM)	10	10	10	19	19	19	74.139	0	82.549	48591000	52	0.850862	0.907781	0.850862	0.907781	P02545;P20700;Q03252	P02545	Prelamin-A/C;Lamin-A/C	LMNA	93
17.816047668457	17.8323535919189	18.9562931060791	18.3847045898438	18.2685928344727	17.0534706115723	17.7447490692139	16.908863067627	18.6466808319092	18.1925086975098	17.2850608825684	18.3256130218506	18.3135948181152	18.4347286224365	18.1969985961914	17.063024520874				9606	adrenal gland development;alcohol metabolic process;amine metabolic process;anatomical structure development;anatomical structure morphogenesis;axon regeneration;axonogenesis;biological regulation;biosynthetic process;blood coagulation;blood vessel endothelial cell migration;C21-steroid hormone metabolic process;cell activation;cell migration;cell motility;cell part morphogenesis;cell projection …	alcohol binding;amine binding;apolipoprotein A-I receptor binding;apolipoprotein receptor binding;beta-amyloid binding;binding;cation binding;chemorepellent activity;cholesterol binding;cholesterol transporter activity;enzyme activator activity;enzyme binding;enzyme inhibitor activity;enzyme regulator activity;high-density lipoprotein particle binding;high-density lipoprotein particle receptor bi…	blood microparticle;cell part;cell surface;chylomicron;cytoplasmic membrane-bounded vesicle;cytoplasmic membrane-bounded vesicle lumen;cytoplasmic part;cytoplasmic vesicle;cytoplasmic vesicle part;cytosol;discoidal high-density lipoprotein particle;early endosome;endocytic vesicle;endocytic vesicle lumen;endoplasmic reticulum lumen;endoplasmic reticulum part;endosome;extracellular membrane-bounde…	African trypanosomiasis;Fat digestion and absorption;PPAR signaling pathway;Vitamin digestion and absorption	9	9	9	34.5	34.5	34.5	30.777	0	75.147	130270000	124	0.376525	0.512186	0.376525	0.512186	P02647	P02647	Apolipoprotein A-I;Proapolipoprotein A-I;Truncated apolipoprotein A-I	APOA1	94
16.3032989501953	16.3151874542236	18.0459747314453	16.4839897155762	18.0715827941895	17.3904972076416	16.8072547912598	17.5807514190674	16.5046558380127	17.1350059509277	17.5371437072754	18.2914867401123	17.1466121673584	16.9123573303223	16.6635856628418	NaN				9606	antibacterial humoral response;antimicrobial humoral response;biological adhesion;biological regulation;blood coagulation;blood coagulation, common pathway;cell activation;cell adhesion;cell-cell adhesion;cell-matrix adhesion;cell-substrate adhesion;cellular component assembly;cellular component assembly at cellular level;cellular component organization;cellular component organization at cellular…	structural molecule activity	blood microparticle;cell cortex;cell part;cell surface;cytoplasmic membrane-bounded vesicle;cytoplasmic membrane-bounded vesicle lumen;cytoplasmic part;cytoplasmic vesicle;cytoplasmic vesicle part;external side of plasma membrane;extracellular membrane-bounded organelle;extracellular organelle;extracellular region;extracellular region part;extracellular space;extracellular vesicular exosome;fibri…	Complement and coagulation cascades	8	8	8	11.8	11.8	11.8	94.972	0	61.011	43176000	35	0.847071	0.903361	0.847071	0.903361	P02671	P02671	Fibrinogen alpha chain;Fibrinopeptide A;Fibrinogen alpha chain	FGA	96
20.047737121582	20.0649013519287	20.295804977417	22.1151123046875	21.2232151031494	20.1806621551514	21.512752532959	20.9963054656982	20.4285926818848	21.2871971130371	18.9944858551025	20.3777542114258	19.9284515380859	20.2193412780762	19.3208541870117	20.3201789855957				9606	acute inflammatory response;acute-phase response;biological regulation;cellular component assembly;cellular component assembly at cellular level;cellular component organization;cellular component organization at cellular level;cellular component organization or biogenesis;cellular component organization or biogenesis at cellular level;cellular macromolecular complex assembly;cellular macromolecul…	binding;calcium ion binding;carbohydrate binding;cation binding;complement binding;complement component C1q binding;ion binding;metal ion binding;opsonin binding;protein binding;unfolded protein binding;virion binding	blood microparticle;cell part;extracellular membrane-bounded organelle;extracellular organelle;extracellular region;extracellular region part;extracellular space;extracellular vesicular exosome;intracellular membrane-bounded organelle;intracellular organelle;intracellular part;macromolecular complex;membrane-bounded organelle;membrane-bounded vesicle;nucleus;organelle;protein complex;vesicle		6	6	6	28.3	28.3	28.3	25.387	0	225.13	304700000	165	0.355848	0.487922	0.355848	0.487922	P02743	P02743	Serum amyloid P-component;Serum amyloid P-component(1-203)	APCS	100
16.0035724639893	16.0197925567627	18.5797481536865	18.3267593383789	17.6169452667236	16.7559356689453	17.2387161254883	17.820629119873	18.278133392334	18.1045017242432	17.5145053863525	18.6353721618652	18.0860233306885	18.9908809661865	NaN	NaN				9606	acute inflammatory response;acute-phase response;anatomical structure development;biological regulation;cellular component organization;cellular component organization or biogenesis;cellular membrane organization;cellular process;defense response;developmental process;endocytosis;establishment of localization;inflammatory response;membrane invagination;membrane organization;multicellular organism…	cysteine-type endopeptidase inhibitor activity;endopeptidase inhibitor activity;endopeptidase regulator activity;enzyme inhibitor activity;enzyme regulator activity;kinase inhibitor activity;kinase regulator activity;peptidase inhibitor activity;peptidase regulator activity	blood microparticle;extracellular membrane-bounded organelle;extracellular organelle;extracellular region;extracellular region part;extracellular space;extracellular vesicular exosome;membrane-bounded organelle;membrane-bounded vesicle;organelle;vesicle		2	2	2	6.5	6.5	6.5	39.34	0	27.392	43993000	40	0.562825	0.678678	0.562825	0.678678	P02765	P02765	Alpha-2-HS-glycoprotein;Alpha-2-HS-glycoprotein chain A;Alpha-2-HS-glycoprotein chain B	AHSG	104
17.1796455383301	17.1959896087646	19.2904891967773	18.9972705841064	18.2362747192383	17.9159278869629	18.9555797576904	17.8269329071045	18.0661773681641	18.4105758666992	17.8587856292725	19.1187286376953	18.6724147796631	19.9018745422363	17.4541873931885	18.4209480285645				9606	amine transport;amino acid transport;biological regulation;carboxylic acid transport;cellular component organization;cellular component organization at cellular level;cellular component organization or biogenesis;cellular component organization or biogenesis at cellular level;cellular hormone metabolic process;cellular lipid metabolic process;cellular metabolic process;cellular process;cellular r…	binding;hormone binding;identical protein binding;protein binding;thyroid hormone binding	cell part;cytoplasm;extracellular membrane-bounded organelle;extracellular organelle;extracellular region;extracellular region part;extracellular space;extracellular vesicular exosome;intracellular part;macromolecular complex;membrane-bounded organelle;membrane-bounded vesicle;organelle;protein complex;vesicle		4	4	4	48.3	48.3	48.3	15.887	0	124.76	89441000	94	NaN	NaN	NaN	NaN	P02766	P02766	Transthyretin	TTR	105
17.1918411254883	17.2040119171143	17.8265495300293	17.4454650878906	16.5472965240479	14.2808599472046	16.1080074310303	18.6046447753906	18.2848453521729	18.2176990509033	16.7061614990234	18.2688827514648	17.4806575775146	17.916576385498	16.8902015686035	13.94398021698				9606	anatomical structure homeostasis;biological regulation;blood coagulation;cation homeostasis;cation transport;cell activation;cellular cation homeostasis;cellular chemical homeostasis;cellular homeostasis;cellular ion homeostasis;cellular iron ion homeostasis;cellular metal ion homeostasis;cellular process;chemical homeostasis;coagulation;establishment of localization;establishment of localization…	binding;cation binding;cation transmembrane transporter activity;ferric iron binding;ferric iron transmembrane transporter activity;inorganic cation transmembrane transporter activity;ion binding;ion transmembrane transporter activity;iron ion binding;iron ion transmembrane transporter activity;metal ion binding;metal ion transmembrane transporter activity;substrate-specific transmembrane transpo…	apical plasma membrane;basal part of cell;basal plasma membrane;blood microparticle;cell part;cell surface;coated pit;cytoplasmic membrane-bounded vesicle;cytoplasmic membrane-bounded vesicle lumen;cytoplasmic part;cytoplasmic vesicle;cytoplasmic vesicle part;early endosome;endocytic vesicle;endosomal part;endosome;endosome membrane;extracellular membrane-bounded organelle;extracellular organelle…	Mineral absorption	23	23	23	37.5	37.5	37.5	77.063	0	290.31	175740000	180	0.502662	0.633165	0.502662	0.633165	P02787	P02787	Serotransferrin	TF	106
16.0520362854004	16.0985202789307	18.4858016967773	16.7985649108887	17.0427494049072	16.8095703125	17.3565635681152	17.7716655731201	17.2590103149414	17.0760345458984	16.7873821258545	17.8236083984375	17.5129776000977	17.3919200897217	NaN	16.5339069366455				9606	biological regulation;cation homeostasis;cellular cation homeostasis;cellular chemical homeostasis;cellular component organization;cellular component organization or biogenesis;cellular homeostasis;cellular ion homeostasis;cellular iron ion homeostasis;cellular membrane organization;cellular metabolic process;cellular metal ion homeostasis;cellular process;chemical homeostasis;cofactor metabolic …	binding;cation binding;cofactor transporter activity;heme transporter activity;ion binding;metal ion binding;transporter activity	blood microparticle;cell part;cytoplasmic membrane-bounded vesicle lumen;cytoplasmic part;cytoplasmic vesicle part;endocytic vesicle lumen;extracellular membrane-bounded organelle;extracellular organelle;extracellular region;extracellular region part;extracellular space;extracellular vesicular exosome;intracellular organelle part;intracellular part;membrane-bounded organelle;membrane-bounded vesi…		6	6	6	21.2	21.2	21.2	51.676	0	57.747	37520000	82	0.835769	0.890216	0.835769	0.890216	P02790	P02790	Hemopexin	HPX	107
15.9954748153687	15.8831644058228	16.3165016174316	15.7799396514893	18.6132755279541	16.1024932861328	16.5661029815674	NaN	16.962854385376	16.2114753723145	17.21067237854	16.2387886047363	17.3292827606201	16.9995746612549	16.8458614349365	17.1950130462646				9606	biological regulation;cation homeostasis;cation transport;cellular cation homeostasis;cellular chemical homeostasis;cellular component organization;cellular component organization or biogenesis;cellular homeostasis;cellular ion homeostasis;cellular iron ion homeostasis;cellular membrane organization;cellular metal ion homeostasis;cellular process;chemical homeostasis;endocytosis;establishment of …	binding;catalytic activity;cation binding;ferric iron binding;ferroxidase activity;ion binding;iron ion binding;metal ion binding;oxidoreductase activity;oxidoreductase activity, oxidizing metal ions;oxidoreductase activity, oxidizing metal ions, oxygen as acceptor;transition metal ion binding	cell part;cytoplasmic part;cytosol;extracellular membrane-bounded organelle;extracellular organelle;extracellular region part;extracellular vesicular exosome;ferritin complex;intracellular ferritin complex;intracellular membrane-bounded organelle;intracellular organelle;intracellular part;macromolecular complex;membrane-bounded organelle;membrane-bounded vesicle;nucleus;organelle;protein complex;…	Mineral absorption;Porphyrin and chlorophyll metabolism	6	6	6	34.4	34.4	34.4	21.225	0	50.21	42792000	35	NaN	NaN	NaN	NaN	P02794	P02794	Ferritin heavy chain;Ferritin heavy chain, N-terminally processed	FTH1	109
NaN	NaN	18.863561630249	NaN	18.190092086792	17.1925888061523	18.5920543670654	18.5290126800537	19.3560886383057	18.6667385101318	17.8803615570068	18.244909286499	17.3328094482422	17.8053417205811	16.2408714294434	16.6337738037109				-1;9606	biological adhesion;biological regulation;cell adhesion;cell adhesion mediated by integrin;cell differentiation;cell-matrix adhesion;cell-substrate adhesion;cellular component organization;cellular component organization at cellular level;cellular component organization or biogenesis;cellular component organization or biogenesis at cellular level;cellular developmental process;cellular process;de…	binding;carbohydrate binding;cargo receptor activity;extracellular matrix binding;glycosaminoglycan binding;heparin binding;integrin binding;pattern binding;polysaccharide binding;protein binding;protein complex binding;receptor activity;receptor binding;scavenger receptor activity	alphav-beta3 integrin-vitronectin complex;blood microparticle;cell part;extracellular matrix;extracellular membrane-bounded organelle;extracellular organelle;extracellular region;extracellular region part;extracellular space;extracellular vesicular exosome;macromolecular complex;membrane part;membrane-bounded organelle;membrane-bounded vesicle;organelle;plasma membrane part;protein complex;protei…	ECM-receptor interaction;Focal adhesion	6	6	6	15.1	15.1	15.1	54.305	0	63.133	78374000	216	0.591069	0.704441	0.591069	0.704441	P04004;CON__Q3ZBS7	P04004	Vitronectin;Vitronectin V65 subunit;Vitronectin V10 subunit;Somatomedin-B	VTN	111
16.0314083099365	16.4739665985107	17.5994682312012	16.7543392181396	17.6009960174561	18.433464050293	17.5567321777344	17.3808479309082	15.8360872268677	17.6678047180176	16.2324371337891	17.049596786499	17.7717895507813	16.6644191741943	NaN	NaN				9606	acylglycerol metabolic process;aerobic respiration;aging;alcohol metabolic process;anatomical structure development;biological regulation;catabolic process;cell differentiation;cellular aromatic compound metabolic process;cellular catabolic process;cellular component assembly;cellular component organization;cellular component organization or biogenesis;cellular developmental process;cellular lipi…	aminoacylase activity;antioxidant activity;binding;catalase activity;catalytic activity;cation binding;coenzyme binding;cofactor binding;enzyme binding;heme binding;hydrolase activity;hydrolase activity, acting on carbon-nitrogen (but not peptide) bonds;hydrolase activity, acting on carbon-nitrogen (but not peptide) bonds, in linear amides;identical protein binding;ion binding;iron ion binding;me…	adherens junction;anchoring junction;cell junction;cell part;cell-substrate adherens junction;cell-substrate junction;cytoplasmic part;cytosol;endoplasmic reticulum;extracellular membrane-bounded organelle;extracellular organelle;extracellular region part;extracellular vesicular exosome;focal adhesion;Golgi apparatus;intracellular membrane-bounded organelle;intracellular organelle;intracellular o…	Amyotrophic lateral sclerosis (ALS);Methane metabolism;Peroxisome;Tryptophan metabolism	10	10	10	21.1	21.1	21.1	59.755	0	69.925	58050000	58	0.685983	0.77698	0.685983	0.77698	P04040	P04040	Catalase	CAT	112
16.3390369415283	17.1802253723145	17.7332820892334	16.8809013366699	17.3426303863525	17.4876689910889	16.7805233001709	18.2614631652832	17.3108539581299	17.4205455780029	18.0233974456787	18.3437633514404	18.4868507385254	17.8748626708984	17.300012588501	NaN				9606	actin cytoskeleton organization;actin filament organization;actin filament-based process;alcohol biosynthetic process;alcohol catabolic process;alcohol metabolic process;anatomical structure homeostasis;ATP biosynthetic process;ATP metabolic process;biological regulation;biosynthetic process;blood coagulation;carbohydrate biosynthetic process;carbohydrate catabolic process;carbohydrate metabolic …	actin binding;aldehyde-lyase activity;binding;carbohydrate binding;carbon-carbon lyase activity;catalytic activity;cytoskeletal protein binding;fructose binding;fructose-bisphosphate aldolase activity;identical protein binding;lyase activity;monosaccharide binding;protein binding;sugar binding;tubulin binding	actin cytoskeleton;cell part;contractile fiber part;cytoplasmic membrane-bounded vesicle lumen;cytoplasmic part;cytoplasmic vesicle part;cytoskeleton;cytosol;extracellular membrane-bounded organelle;extracellular organelle;extracellular region;extracellular region part;extracellular space;extracellular vesicular exosome;I band;intracellular membrane-bounded organelle;intracellular non-membrane-bo…	Carbon fixation in photosynthetic organisms;Fructose and mannose metabolism;Glycolysis / Gluconeogenesis;Pentose phosphate pathway	7	7	7	17.6	17.6	17.6	39.42	0	88.904	64085000	59	0.762781	0.834969	0.762781	0.834969	P04075	P04075	Fructose-bisphosphate aldolase A	ALDOA	113
18.3055191040039	18.2195167541504	18.2989463806152	17.7637367248535	17.3019733428955	17.0127258300781	17.5106220245361	18.9691867828369	18.3255195617676	18.6295680999756	18.4985885620117	17.9081020355225	18.201192855835	17.9957523345947	19.0419006347656	17.1374111175537				9606	alcohol biosynthetic process;alcohol metabolic process;apoptosis;biological regulation;biosynthetic process;carbohydrate biosynthetic process;carbohydrate metabolic process;cell death;cellular biosynthetic process;cellular carbohydrate biosynthetic process;cellular carbohydrate metabolic process;cellular component organization;cellular component organization at cellular level;cellular component o…	binding;catalytic activity;coenzyme binding;cofactor binding;cytoskeletal protein binding;glyceraldehyde-3-phosphate dehydrogenase (NAD+) (phosphorylating) activity;identical protein binding;microtubule binding;NAD binding;NADP binding;nucleotide binding;oxidoreductase activity;oxidoreductase activity, acting on the aldehyde or oxo group of donors;oxidoreductase activity, acting on the aldehyde o…	cell part;cytoplasm;cytoplasmic part;cytoskeleton;cytosol;extracellular membrane-bounded organelle;extracellular organelle;extracellular region part;extracellular vesicular exosome;intracellular membrane-bounded organelle;intracellular non-membrane-bounded organelle;intracellular organelle;intracellular organelle part;intracellular part;lipid particle;macromolecular complex;membrane;membrane-boun…	Alzheimer's disease;Glycolysis / Gluconeogenesis	8	8	8	31.9	31.9	31.9	36.053	0	136.29	107840000	141	0.84085	0.89583	0.84085	0.89583	P04406	P04406	Glyceraldehyde-3-phosphate dehydrogenase	GAPDH	120
16.4918823242188	16.5080451965332	18.1300086975098	17.4052200317383	17.4461917877197	17.6598281860352	18.1095695495605	17.6184959411621	17.6726036071777	17.5054149627686	17.698392868042	17.5330696105957	17.3581466674805	17.8695068359375	17.4454498291016	17.3359260559082				9606	biological regulation;cellular component disassembly;cellular component disassembly at cellular level;cellular component organization;cellular component organization at cellular level;cellular component organization or biogenesis;cellular component organization or biogenesis at cellular level;cellular process;extracellular matrix disassembly;extracellular matrix organization;extracellular structu…	binding;calcium ion binding;calcium-dependent cysteine-type endopeptidase activity;catalytic activity;cation binding;cysteine-type endopeptidase activity;cysteine-type peptidase activity;endopeptidase activity;hydrolase activity;ion binding;metal ion binding;peptidase activity;peptidase activity, acting on L-amino acid peptides	cell part;cytoplasm;cytoplasmic part;cytosol;extracellular membrane-bounded organelle;extracellular organelle;extracellular region part;extracellular vesicular exosome;intracellular part;membrane;membrane-bounded organelle;membrane-bounded vesicle;organelle;plasma membrane;vesicle		3	3	3	18.3	18.3	18.3	28.315	0	57.224	34331000	48	NaN	NaN	NaN	NaN	P04632	P04632	Calpain small subunit 1	CAPNS1	122
19.2698173522949	19.2622051239014	20.3302612304688	18.7747135162354	20.677225112915	20.6028270721436	19.7997303009033	20.549747467041	20.4782218933105	20.1498908996582	20.8374729156494	20.4795818328857	20.2484436035156	20.1998424530029	19.7782363891602	19.9190692901611				9606	anatomical structure homeostasis;biological adhesion;biological regulation;cell adhesion;cell surface receptor linked signaling pathway;cell-cell adhesion;cellular component movement;cellular process;cellular response to chemical stimulus;cellular response to growth factor stimulus;cellular response to organic substance;cellular response to stimulus;cellular response to vascular endothelial growt…	binding;enzyme binding;enzyme inhibitor activity;enzyme regulator activity;identical protein binding;kinase binding;kinase inhibitor activity;kinase regulator activity;protein binding;protein kinase binding;protein kinase C binding;protein kinase C inhibitor activity;protein kinase inhibitor activity;protein kinase regulator activity;protein serine/threonine kinase inhibitor activity;small conjug…	adherens junction;anchoring junction;cell junction;cell part;cell-substrate adherens junction;cell-substrate junction;contractile fiber part;cytoplasm;cytoplasmic part;cytoskeletal part;cytoskeleton;cytosol;extracellular membrane-bounded organelle;extracellular organelle;extracellular region part;extracellular space;extracellular vesicular exosome;focal adhesion;intracellular membrane-bounded org…	Amoebiasis;MAPK signaling pathway;VEGF signaling pathway	12	12	12	62.9	62.9	62.9	22.782	0	183.97	437530000	494	0.368168	0.502493	0.368168	0.502493	P04792	P04792	Heat shock protein beta-1	HSPB1	123
22.0064525604248	22.0244369506836	20.4201278686523	19.8025779724121	20.0417766571045	19.7309627532959	19.6000137329102	20.5538673400879	19.1396827697754	19.6090869903564	20.6875743865967	20.1253795623779	20.063928604126	20.4760837554932	24.1637763977051	20.3022193908691				9606	biological regulation;cell cycle;cell cycle checkpoint;cellular component assembly;cellular component assembly at cellular level;cellular component disassembly;cellular component disassembly at cellular level;cellular component organization;cellular component organization at cellular level;cellular component organization or biogenesis;cellular component organization or biogenesis at cellular leve…	binding;damaged DNA binding;DNA binding;enzyme binding;histone binding;nucleic acid binding;protein binding	cell part;chromatin;chromosomal part;chromosome;condensed chromosome;condensed nuclear chromosome;extracellular membrane-bounded organelle;extracellular organelle;extracellular region part;extracellular vesicular exosome;germ cell nucleus;intracellular membrane-bounded organelle;intracellular non-membrane-bounded organelle;intracellular organelle;intracellular organelle part;intracellular part;ma…	Systemic lupus erythematosus	5	5	5	35.2	35.2	35.2	13.936	0	323.31	560640000	189	0.350507	0.482408	0.350507	0.482408	Q99878;Q96KK5;Q9BTM1;Q16777;Q93077;Q7L7L0;Q6FI13;P20671;P0C0S8;P04908;Q96QV6;P16104;Q8IUE6;Q71UI9;P0C0S5;REV__Q8NB25	Q99878;Q96KK5;Q9BTM1;Q16777;Q93077;Q7L7L0;Q6FI13;P20671;P0C0S8;P04908;Q96QV6;P16104;Q8IUE6	Histone H2A type 1-J;Histone H2A type 1-H;Histone H2A.J;Histone H2A type 2-C;Histone H2A type 1-C;Histone H2A type 3;Histone H2A type 2-A;Histone H2A type 1-D;Histone H2A type 1;Histone H2A type 1-B/E;Histone H2A type 1-A;Histone H2AX;Histone H2A type 2-B	HIST1H2AJ;HIST1H2AH;H2AFJ;HIST2H2AC;HIST1H2AC;HIST3H2A;HIST2H2AA3;HIST1H2AD;HIST1H2AG;HIST1H2AB;HIST1H2AA;H2AFX;HIST2H2AB	124
16.6268272399902	16.6390266418457	17.8216304779053	17.6504001617432	17.1456928253174	NaN	17.5212669372559	16.3646259307861	17.0346336364746	17.9821472167969	17.5464382171631	17.586597442627	15.8307390213013	18.7621040344238	17.2790222167969	17.2606811523438				9606	activation of caspase activity;acute inflammatory response;autophagy;biological adhesion;biological regulation;catabolic process;cell adhesion;cell chemotaxis;cell migration;cell motility;cell-cell adhesion;cellular catabolic process;cellular component movement;cellular macromolecule metabolic process;cellular metabolic process;cellular process;cellular protein metabolic process;cellular response…	arachidonic acid binding;binding;calcium ion binding;carboxylic acid binding;cation binding;cytoskeletal protein binding;fatty acid binding;icosanoid binding;icosatetraenoic acid binding;ion binding;lipid binding;metal ion binding;microtubule binding;monocarboxylic acid binding;protein binding;RAGE receptor binding;receptor binding;Toll-like receptor 4 binding;Toll-like receptor binding;transitio…	cell part;cytoplasmic part;cytoskeleton;cytosol;extracellular membrane-bounded organelle;extracellular organelle;extracellular region;extracellular region part;extracellular space;extracellular vesicular exosome;intracellular membrane-bounded organelle;intracellular non-membrane-bounded organelle;intracellular organelle;intracellular part;membrane;membrane-bounded organelle;membrane-bounded vesic…		3	3	3	32.3	32.3	32.3	10.834	0	28.529	37074000	59	NaN	NaN	NaN	NaN	P05109	P05109	Protein S100-A8;Protein S100-A8, N-terminally processed	S100A8	126
16.5804328918457	16.5893726348877	16.6131076812744	NaN	17.0356540679932	17.2046566009521	16.7973384857178	17.0969066619873	16.149227142334	16.4545745849609	17.1107501983643	16.9319133758545	16.2183837890625	16.0592060089111	17.6192836761475	NaN				9606	anatomical structure morphogenesis;biological regulation;cell cycle;cell surface receptor linked signaling pathway;cellular component organization;cellular component organization at cellular level;cellular component organization or biogenesis;cellular component organization or biogenesis at cellular level;cellular process;cellular response to chemical stimulus;cellular response to cytokine stimul…	binding;protein binding;scaffold protein binding;structural molecule activity	cell part;cell periphery;centriolar satellite;cytoplasm;cytoplasmic part;cytoskeletal part;extracellular membrane-bounded organelle;extracellular organelle;extracellular region part;extracellular vesicular exosome;intermediate filament;intracellular non-membrane-bounded organelle;intracellular organelle;intracellular organelle part;intracellular part;keratin filament;macromolecular complex;membra…		7	5	4	15.3	11.6	9.5	48.057	0	30.501	15627000	15	0.0372435	0.0856641	0.0372435	0.0856641	P05783	P05783	Keratin, type I cytoskeletal 18	KRT18	130
20.5459327697754	20.5621719360352	21.6097412109375	NaN	21.5376815795898	NaN	21.9463367462158	20.1615390777588	21.9748401641846	20.8368186950684	21.3544235229492	20.1409111022949	19.9801464080811	22.6089725494385	21.0448684692383	20.7491340637207				9606	anatomical structure morphogenesis;axonogenesis;biological regulation;cell part morphogenesis;cell projection morphogenesis;cell projection organization;cellular component morphogenesis;cellular component organization;cellular component organization at cellular level;cellular component organization or biogenesis;cellular component organization or biogenesis at cellular level;cellular developmenta…	binding;calcium ion binding;calcium-dependent protein binding;cation binding;cytoskeletal protein binding;identical protein binding;ion binding;ion transmembrane transporter activity;metal ion binding;protein binding;protein dimerization activity;protein homodimerization activity;substrate-specific transmembrane transporter activity;substrate-specific transporter activity;transition metal ion bin…	cell part;cell projection;cytoplasm;cytoplasmic part;cytosol;envelope;extracellular membrane-bounded organelle;extracellular organelle;extracellular region part;extracellular vesicular exosome;extrinsic to internal side of plasma membrane;extrinsic to membrane;extrinsic to plasma membrane;intracellular membrane-bounded organelle;intracellular organelle;intracellular organelle part;intracellular p…		4	4	4	35.6	35.6	35.6	10.18	0	323.31	458400000	80	0.430972	0.56796	0.430972	0.56796	P06703	P06703	Protein S100-A6	S100A6	135
17.8864917755127	17.8996067047119	18.4855785369873	16.2421131134033	18.1632041931152	17.9817409515381	17.9689998626709	19.0355491638184	18.0412940979004	18.3652839660645	18.8952922821045	18.6431427001953	18.8261280059814	18.6964530944824	18.0430316925049	17.5365219116211				9606	alcohol biosynthetic process;alcohol metabolic process;biological regulation;biosynthetic process;carbohydrate biosynthetic process;carbohydrate metabolic process;cellular biosynthetic process;cellular carbohydrate biosynthetic process;cellular carbohydrate metabolic process;cellular macromolecule biosynthetic process;cellular macromolecule metabolic process;cellular metabolic process;cellular ni…	binding;carbon-oxygen lyase activity;catalytic activity;cation binding;DNA binding;enzyme binding;GTPase binding;hydro-lyase activity;ion binding;lyase activity;magnesium ion binding;metal ion binding;nucleic acid binding;nucleic acid binding transcription factor activity;phosphopyruvate hydratase activity;protein binding;protein binding transcription factor activity;sequence-specific DNA binding…	cell part;contractile fiber part;cytoplasm;cytoplasmic part;cytosol;cytosolic part;extracellular membrane-bounded organelle;extracellular organelle;extracellular region part;extracellular space;extracellular vesicular exosome;intracellular membrane-bounded organelle;intracellular organelle;intracellular part;M band;macromolecular complex;membrane;membrane-bounded organelle;membrane-bounded vesicl…	Glycolysis / Gluconeogenesis;Methane metabolism;RNA degradation	10	10	10	25.1	25.1	25.1	47.168	0	166.52	117400000	125	0.557364	0.672854	0.557364	0.672854	P06733;P13929;P09104	P06733	Alpha-enolase	ENO1	136
19.3182697296143	19.3356952667236	15.301197052002	14.8470592498779	15.4231472015381	16.1423301696777	16.1500835418701	14.8200540542603	15.5761814117432	15.3384456634521	16.9133338928223	15.2922687530518	14.8216743469238	14.3027105331421	16.943904876709	15.4020080566406				9606	anatomical structure formation involved in morphogenesis;angiogenesis;biological regulation;body fluid secretion;cellular component assembly;cellular component assembly at cellular level;cellular component organization;cellular component organization at cellular level;cellular component organization or biogenesis;cellular component organization or biogenesis at cellular level;cellular membrane or…	binding;calcium ion binding;calcium-dependent phospholipid binding;calcium-dependent protein binding;cation binding;enzyme inhibitor activity;enzyme regulator activity;ion binding;lipase inhibitor activity;lipid binding;metal ion binding;phosphatidylinositol binding;phosphatidylinositol-4,5-bisphosphate binding;phospholipase A2 inhibitor activity;phospholipase inhibitor activity;phospholipid bind…	basement membrane;basolateral plasma membrane;cell cortex;cell part;cell projection;cell surface;cytoplasmic membrane-bounded vesicle;cytoplasmic part;cytoplasmic vesicle;early endosome;endosomal part;endosome;endosome membrane;extracellular matrix part;extracellular membrane-bounded organelle;extracellular organelle;extracellular region part;extracellular space;extracellular vesicular exosome;ex…		6	6	6	19.5	19.5	19.5	38.604	0	59.403	32559000	50	0.041227	0.0934866	0.041227	0.0934866	P07355;A6NMY6	P07355;A6NMY6	Annexin A2;Putative annexin A2-like protein	ANXA2;ANXA2P2	142
18.0319919586182	17.8398914337158	17.9101810455322	NaN	19.7882766723633	19.7922687530518	19.104679107666	18.3009281158447	18.6620578765869	19.6253566741943	18.4021091461182	19.369068145752	19.1997852325439	18.1567840576172	18.5024719238281	NaN				9606	biological regulation;cell cycle;cell cycle process;cell division;cell killing;cellular component assembly;cellular component assembly at cellular level;cellular component movement;cellular component organization;cellular component organization at cellular level;cellular component organization or biogenesis;cellular component organization or biogenesis at cellular level;cellular macromolecular co…	binding;catalytic activity;enzyme binding;GTP binding;GTPase activity;guanyl nucleotide binding;guanyl ribonucleotide binding;hydrolase activity;hydrolase activity, acting on acid anhydrides;hydrolase activity, acting on acid anhydrides, in phosphorus-containing anhydrides;MHC class I protein binding;MHC protein binding;nucleoside-triphosphatase activity;nucleotide binding;protein binding;purine …	cell body;cell part;cytoplasmic part;cytoskeletal part;cytoskeleton;cytosol;extracellular membrane-bounded organelle;extracellular organelle;extracellular region part;extracellular vesicular exosome;intracellular membrane-bounded organelle;intracellular non-membrane-bounded organelle;intracellular organelle;intracellular organelle part;intracellular part;macromolecular complex;membrane-bounded or…	Gap junction;Pathogenic Escherichia coli infection;Phagosome	7	7	3	22.3	22.3	12.2	49.67	0	252.49	128040000	200	0.0579461	0.127167	0.0579461	0.127167	P07437	P07437	Tubulin beta chain	TUBB	143
16.4041767120361	16.178430557251	16.2882556915283	15.6812133789063	15.8472681045532	15.3370065689087	14.9979600906372	17.0204639434814	18.4449634552002	15.9343280792236	17.110969543457	16.3726291656494	16.4147415161133	20.1265697479248	17.3059577941895	17.1914825439453				9606	aging;amine metabolic process;aminoglycan biosynthetic process;aminoglycan catabolic process;aminoglycan metabolic process;anatomical structure development;anatomical structure morphogenesis;biological regulation;biosynthetic process;carbohydrate biosynthetic process;carbohydrate catabolic process;carbohydrate metabolic process;catabolic process;cellular biosynthetic process;cellular catabolic pr…	binding;carbohydrate binding;extracellular matrix binding;glycosaminoglycan binding;pattern binding;polysaccharide binding	anchoring collagen;cell part;collagen;collagen type VI;cytoplasmic part;extracellular matrix part;extracellular region;extracellular region part;extracellular space;Golgi apparatus part;Golgi lumen;intracellular organelle lumen;intracellular organelle part;intracellular part;lysosomal lumen;membrane-enclosed lumen;organelle lumen;organelle part;vacuolar lumen;vacuolar part	TGF-beta signaling pathway	9	9	8	28.4	28.4	26.2	39.746	0	69.544	84704000	95	0.0566072	0.123801	0.0566072	0.123801	P07585	P07585	Decorin	DCN	144
17.9125270843506	17.9283847808838	19.8682708740234	19.8835220336914	19.6325073242188	18.949634552002	18.7861652374268	20.3438930511475	17.903434753418	19.8784370422363	19.9347400665283	20.2879371643066	20.0142097473145	19.5928173065186	19.0160484313965	19.2911968231201				9606	actin cytoskeleton organization;actin filament-based process;anatomical structure formation involved in morphogenesis;biological regulation;blood coagulation;cell activation;cellular component organization;cellular component organization at cellular level;cellular component organization or biogenesis;cellular component organization or biogenesis at cellular level;cellular process;cellular respons…	actin binding;actin monomer binding;adenyl nucleotide binding;adenyl-nucleotide exchange factor activity;ATPase regulator activity;binding;cytoskeletal protein binding;enzyme regulator activity;lipid binding;nucleoside-triphosphatase regulator activity;nucleotide binding;phosphatidylinositol binding;phosphatidylinositol-4,5-bisphosphate binding;phospholipid binding;proline-rich region binding;pro…	adherens junction;anchoring junction;blood microparticle;cell cortex;cell junction;cell part;cell projection;cell-substrate adherens junction;cell-substrate junction;cytoplasm;cytoplasmic part;cytoskeleton;cytosol;extracellular membrane-bounded organelle;extracellular organelle;extracellular region part;extracellular vesicular exosome;focal adhesion;intracellular membrane-bounded organelle;intrac…	Regulation of actin cytoskeleton;Shigellosis	7	7	5	54.3	54.3	40	15.054	0	98.175	189290000	172	0.0985093	0.197795	0.0985093	0.197795	P07737	P07737	Profilin-1	PFN1	145
21.6459121704102	21.6637573242188	18.3236274719238	15.4717597961426	20.1490612030029	17.1483345031738	17.4718055725098	18.1533355712891	19.6258239746094	17.0820217132568	19.6711654663086	19.2801532745361	17.5361919403076	19.9498710632324	15.7208585739136	16.9243068695068				9606	anatomical structure development;anatomical structure morphogenesis;biological regulation;blood coagulation;blood vessel development;cell activation;cell migration;cell motility;cell surface receptor linked signaling pathway;cellular component assembly;cellular component disassembly;cellular component disassembly at cellular level;cellular component movement;cellular component organization;cellul…	binding;binding, bridging;cation binding;extracellular matrix structural constituent;growth factor binding;identical protein binding;ion binding;metal ion binding;platelet-derived growth factor binding;protein binding;protein binding, bridging;structural molecule activity	cell part;collagen;collagen type I;cytoplasmic part;endoplasmic reticulum lumen;endoplasmic reticulum part;extracellular matrix;extracellular matrix part;extracellular membrane-bounded organelle;extracellular organelle;extracellular region;extracellular region part;extracellular space;extracellular vesicular exosome;fibrillar collagen;intracellular organelle lumen;intracellular organelle part;int…	Amoebiasis;ECM-receptor interaction;Focal adhesion;Protein digestion and absorption	9	9	9	7.2	7.2	7.2	129.31	0	323.31	287450000	277	0.59169	0.705761	0.59169	0.705761	P08123	P08123	Collagen alpha-2(I) chain	COL1A2	149
21.7680721282959	21.7847900390625	20.0765705108643	17.6603240966797	20.9899215698242	20.8407726287842	20.201021194458	21.7708435058594	20.5110893249512	21.1071491241455	21.6726398468018	19.7043781280518	19.7387218475342	19.6278171539307	21.1199054718018	20.2010707855225				9606	actin filament-based movement;actin filament-based process;actin-mediated cell contraction;actin-myosin filament sliding;anatomical structure development;apoptosis;astrocyte development;astrocyte differentiation;Bergmann glial cell differentiation;biological regulation;cell death;cell development;cell differentiation;cellular component disassembly;cellular component disassembly at cellular level;…	binding;double-stranded RNA binding;glycoprotein binding;identical protein binding;nucleic acid binding;protein binding;protein C-terminus binding;RNA binding;scaffold protein binding;structural constituent of cytoskeleton;structural constituent of eye lens;structural molecule activity	adherens junction;anchoring junction;cell junction;cell leading edge;cell part;cell projection;cell-substrate adherens junction;cell-substrate junction;cytoplasm;cytoplasmic part;cytoskeletal part;cytoskeleton;cytosol;extracellular membrane-bounded organelle;extracellular organelle;extracellular region part;extracellular vesicular exosome;focal adhesion;intermediate filament;intermediate filament…		35	35	30	73.8	73.8	66.5	53.651	0	323.31	NaN	1167	0.233577	0.354117	0.233577	0.354117	P08670;P41219;P14136;Q16352;P07196;P07197	P08670	Vimentin	VIM	152
17.3597297668457	17.1321296691895	17.8622741699219	17.5132026672363	17.9370937347412	17.0682926177979	18.2878494262695	17.9821853637695	17.8854331970215	18.2051467895508	17.571252822876	18.0035629272461	18.8485202789307	18.0956420898438	18.4674396514893	17.1507835388184				9606	biological regulation;blood coagulation;cellular process;cellular response to stimulus;coagulation;hemostasis;multicellular organismal process;negative regulation of apoptosis;negative regulation of biological process;negative regulation of catalytic activity;negative regulation of cell death;negative regulation of cellular process;negative regulation of coagulation;negative regulation of molecul…	binding;calcium ion binding;calcium-dependent phospholipid binding;cation binding;enzyme inhibitor activity;enzyme regulator activity;ion binding;lipase inhibitor activity;lipid binding;metal ion binding;phospholipase inhibitor activity;phospholipid binding	adherens junction;anchoring junction;blood microparticle;cell junction;cell part;cell-substrate adherens junction;cell-substrate junction;cytoplasm;endothelial microparticle;external side of plasma membrane;extracellular membrane-bounded organelle;extracellular organelle;extracellular region part;extracellular vesicular exosome;focal adhesion;intracellular;intracellular part;membrane;membrane par…		10	10	10	37.5	37.5	37.5	35.936	0	91.571	69929000	132	0.647032	0.746214	0.647032	0.746214	P08758	P08758	Annexin A5	ANXA5	153
16.0040798187256	16.0196895599365	17.5980224609375	16.7851142883301	17.2941017150879	17.9015026092529	17.8440189361572	18.2637462615967	17.1727962493896	17.2742691040039	17.9605236053467	17.6392116546631	17.3934326171875	16.9285354614258	17.5706005096436	NaN				9606	biological adhesion;biosynthetic process;catabolic process;cell adhesion;cellular biosynthetic process;cellular catabolic process;cellular component assembly;cellular component assembly at cellular level;cellular component disassembly;cellular component disassembly at cellular level;cellular component organization;cellular component organization at cellular level;cellular component organization o…	binding;laminin receptor activity;receptor activity;ribonucleoprotein binding;ribosome binding;structural constituent of ribosome;structural molecule activity	90S preribosome;cell part;cytoplasm;cytoplasmic part;cytosol;cytosolic small ribosomal subunit;extracellular membrane-bounded organelle;extracellular organelle;extracellular region part;extracellular vesicular exosome;intracellular membrane-bounded organelle;intracellular organelle;intracellular organelle part;intracellular part;macromolecular complex;membrane;membrane-bounded organelle;membrane-…	Ribosome	4	4	4	18	18	18	32.854	0	60.468	37097000	69	0.953261	0.979775	0.953261	0.979775	P08865	P08865	40S ribosomal protein SA	RPSA	154
17.4294872283936	17.4428615570068	18.6446437835693	18.5352592468262	18.2242202758789	18.155460357666	18.4313659667969	18.6957244873047	18.2137718200684	18.4691524505615	18.3284320831299	18.5109729766846	18.6419219970703	18.291618347168	18.0348854064941	NaN				9606	amine metabolic process;anatomical structure development;biological regulation;carboxylic acid metabolic process;cell proliferation;cellular amine metabolic process;cellular amino acid metabolic process;cellular ketone metabolic process;cellular metabolic process;cellular modified amino acid metabolic process;cellular nitrogen compound metabolic process;cellular process;cellular response to bioti…	binding;catalytic activity;dinitrosyl-iron complex binding;enzyme binding;enzyme regulator activity;glutathione transferase activity;JUN kinase binding;kinase binding;kinase regulator activity;nitric oxide binding;protein binding;protein kinase binding;S-nitrosoglutathione binding;transferase activity;transferase activity, transferring alkyl or aryl (other than methyl) groups	cell part;cytoplasm;cytoplasmic part;cytosol;extracellular membrane-bounded organelle;extracellular organelle;extracellular region part;extracellular space;extracellular vesicular exosome;intracellular;intracellular membrane-bounded organelle;intracellular organelle;intracellular part;macromolecular complex;membrane;membrane-bounded organelle;membrane-bounded vesicle;mitochondrion;nucleus;organel…	Drug metabolism - cytochrome P450;Glutathione metabolism;Metabolism of xenobiotics by cytochrome P450	4	4	4	27.1	27.1	27.1	23.356	0	85.808	64924000	54	0.770175	0.840092	0.770175	0.840092	P09211	P09211	Glutathione S-transferase P	GSTP1	155
16.8055667877197	16.7447147369385	18.9518489837646	18.0629997253418	17.8391799926758	16.2757015228271	18.4627494812012	18.4776744842529	19.6477108001709	18.4496479034424	18.5147800445557	18.85671043396	19.4768123626709	19.6587009429932	18.3109169006348	17.5645027160645				9606	apoptosis;B cell activation;B cell activation involved in immune response;B cell differentiation;biological regulation;carbohydrate homeostasis;cell activation;cell activation involved in immune response;cell death;cell differentiation;cellular chemical homeostasis;cellular developmental process;cellular glucose homeostasis;cellular homeostasis;cellular process;cellular response to carbohydrate s…	binding;carbohydrate binding;disaccharide binding;galactoside binding;lactose binding;molecular transducer activity;monosaccharide binding;signal transducer activity;sugar binding	cell part;cell surface;cytoplasm;extracellular matrix;extracellular membrane-bounded organelle;extracellular organelle;extracellular region part;extracellular space;extracellular vesicular exosome;intracellular;intracellular membrane-bounded organelle;intracellular organelle;intracellular part;membrane-bounded organelle;membrane-bounded vesicle;nucleus;organelle;proteinaceous extracellular matrix…		9	9	9	79.3	79.3	79.3	14.716	0	138.47	180170000	176	0.955739	0.981196	0.955739	0.981196	P09382	P09382	Galectin-1	LGALS1	156
18.2371253967285	18.2512855529785	21.2619571685791	19.9341239929199	21.1655864715576	18.8738689422607	19.8346252441406	20.91672706604	21.541296005249	21.6237812042236	20.9467868804932	22.6582126617432	21.064432144165	21.9631404876709	19.3406257629395	20.2223014831543				9606					6	6	2	70.8	70.8	16	11.265	0	293.33	571650000	180	0.331876	0.458844	0.331876	0.458844	P0DOY3;P0DOY2	P0DOY3;P0DOY2			162
18.7759170532227	18.7878112792969	18.9675884246826	17.7754440307617	19.1703090667725	18.0411109924316	19.6657085418701	18.6164302825928	20.0489768981934	18.975622177124	18.8654632568359	18.2999954223633	17.6079788208008	17.7355728149414	16.9726181030273	17.3290424346924				9606	activation of immune response;anatomical structure morphogenesis;apoptotic mitochondrial changes;biological regulation;blood coagulation;cell activation;cell morphogenesis;cellular component assembly;cellular component assembly at cellular level;cellular component morphogenesis;cellular component organization;cellular component organization at cellular level;cellular component organization or bio…	binding;chaperone binding;enzyme binding;misfolded protein binding;protein binding;ubiquitin protein ligase binding	blood microparticle;cell part;chromaffin granule;cytoplasm;cytoplasmic membrane-bounded vesicle;cytoplasmic membrane-bounded vesicle lumen;cytoplasmic part;cytoplasmic vesicle;cytoplasmic vesicle part;cytosol;endoplasmic reticulum;extracellular matrix;extracellular membrane-bounded organelle;extracellular organelle;extracellular region;extracellular region part;extracellular space;extracellular v…		8	8	8	23.2	23.2	23.2	52.494	0	89.764	111950000	106	0.940801	0.967081	0.940801	0.967081	P10909	P10909	Clusterin;Clusterin beta chain;Clusterin alpha chain	CLU	169
16.0460338592529	16.05495262146	15.6604671478271	15.5126934051514	15.4721517562866	14.9278192520142	14.9258327484131	15.7668590545654	16.1845245361328	15.7133703231812	16.0155830383301	15.4304008483887	15.9706392288208	16.1635341644287	NaN	NaN				9606	activation of signaling protein activity involved in unfolded protein response;anatomical structure arrangement;anatomical structure development;biological regulation;blood coagulation;catabolic process;cell activation;cell communication;cellular catabolic process;cellular macromolecule catabolic process;cellular macromolecule metabolic process;cellular metabolic process;cellular process;cellular…	adenyl nucleotide binding;adenyl ribonucleotide binding;ATP binding;ATPase activity;binding;calcium ion binding;catalytic activity;cation binding;chaperone binding;enzyme binding;glycoprotein binding;hydrolase activity;hydrolase activity, acting on acid anhydrides;hydrolase activity, acting on acid anhydrides, in phosphorus-containing anhydrides;ion binding;metal ion binding;misfolded protein bin…	adherens junction;anchoring junction;cell junction;cell part;cell surface;cell-substrate adherens junction;cell-substrate junction;cytoplasmic membrane-bounded vesicle;cytoplasmic part;cytoplasmic vesicle;endoplasmic reticulum;endoplasmic reticulum chaperone complex;endoplasmic reticulum lumen;endoplasmic reticulum membrane;endoplasmic reticulum part;endoplasmic reticulum-Golgi intermediate compa…	Prion diseases;Protein export;Protein processing in endoplasmic reticulum	6	5	5	11.6	9.2	9.2	72.332	0	29.519	14083000	6	0.18049	0.291511	0.18049	0.291511	P11021	P11021	78 kDa glucose-regulated protein	HSPA5	170
18.4904041290283	18.5034484863281	17.3187522888184	16.5688552856445	18.8513641357422	18.5500049591064	18.8979873657227	17.4831943511963	17.7623977661133	18.1341876983643	17.7094974517822	16.9892444610596	16.8351268768311	16.2761268615723	18.356725692749	16.5761413574219				9606	axon guidance;biological adhesion;cell adhesion;cell differentiation;cellular component assembly;cellular component disassembly;cellular component disassembly at cellular level;cellular component organization;cellular component organization at cellular level;cellular component organization or biogenesis;cellular component organization or biogenesis at cellular level;cellular developmental process…	binding;growth factor binding;platelet-derived growth factor binding;protein binding	anchoring collagen;cell part;collagen;collagen type VI;cytoplasmic part;endoplasmic reticulum lumen;endoplasmic reticulum part;extracellular matrix;extracellular matrix part;extracellular membrane-bounded organelle;extracellular organelle;extracellular region;extracellular region part;extracellular vesicular exosome;intracellular organelle lumen;intracellular organelle part;intracellular part;lys…	ECM-receptor interaction;Focal adhesion;Protein digestion and absorption	13	13	13	19.1	19.1	19.1	108.53	0	127.69	85857000	144	0.541166	0.660595	0.541166	0.660595	P12109	P12109	Collagen alpha-1(VI) chain	COL6A1	173
18.3361568450928	18.3539943695068	18.3323211669922	16.0467948913574	19.432523727417	19.1850528717041	19.0994701385498	18.6037445068359	18.9957294464111	18.5376930236816	19.2656192779541	18.2373123168945	18.1876125335693	17.2927951812744	17.068172454834	16.0974197387695				9606	axon guidance;biological adhesion;cell adhesion;cellular component assembly;cellular component disassembly;cellular component disassembly at cellular level;cellular component organization;cellular component organization at cellular level;cellular component organization or biogenesis;cellular component organization or biogenesis at cellular level;cellular process;chemotaxis;collagen catabolic proc…		cell part;collagen;cytoplasmic part;endoplasmic reticulum lumen;endoplasmic reticulum part;extracellular matrix;extracellular matrix part;extracellular membrane-bounded organelle;extracellular organelle;extracellular region;extracellular region part;extracellular space;extracellular vesicular exosome;intracellular organelle lumen;intracellular organelle part;intracellular part;macromolecular comp…	ECM-receptor interaction;Focal adhesion;Protein digestion and absorption	13	13	13	15	15	15	108.58	0	116.45	161590000	326	0.951903	0.976942	0.951903	0.976942	P12110	P12110	Collagen alpha-2(VI) chain	COL6A2	174
19.3612213134766	19.3874969482422	17.68674659729	16.6898307800293	19.3142127990723	19.1860942840576	18.3032245635986	18.4564304351807	17.9807739257813	18.7841987609863	18.1623821258545	17.9042930603027	17.6756572723389	16.7617816925049	18.6884994506836	16.9347343444824				9606	anatomical structure development;axon guidance;biological adhesion;cell adhesion;cellular component disassembly;cellular component disassembly at cellular level;cellular component organization;cellular component organization at cellular level;cellular component organization or biogenesis;cellular component organization or biogenesis at cellular level;cellular process;chemotaxis;collagen catabolic…	endopeptidase inhibitor activity;endopeptidase regulator activity;enzyme inhibitor activity;enzyme regulator activity;peptidase inhibitor activity;peptidase regulator activity;serine-type endopeptidase inhibitor activity	anchoring collagen;cell part;collagen;collagen type VI;cytoplasmic part;endoplasmic reticulum lumen;endoplasmic reticulum part;extracellular matrix;extracellular matrix part;extracellular membrane-bounded organelle;extracellular organelle;extracellular region;extracellular region part;extracellular space;extracellular vesicular exosome;intracellular organelle lumen;intracellular organelle part;in…	ECM-receptor interaction;Focal adhesion;Protein digestion and absorption	30	30	30	12.3	12.3	12.3	343.67	0	215.64	159900000	189	0.980302	0.994847	0.980302	0.994847	P12111	P12111	Collagen alpha-3(VI) chain	COL6A3	175
15.7495651245117	15.7647333145142	16.2403411865234	15.7972745895386	15.8211002349854	NaN	NaN	16.643253326416	16.1359157562256	16.9466114044189	16.5757312774658	16.6983089447021	17.0137825012207	16.1209049224854	16.2080745697021	NaN				9606	actin cytoskeleton organization;actin filament bundle assembly;actin filament organization;actin filament-based process;anatomical structure morphogenesis;biological regulation;cell activation;cell activation involved in immune response;cell migration;cell motility;cellular component assembly;cellular component assembly at cellular level;cellular component disassembly;cellular component disassemb…	actin binding;actin filament binding;binding;calcium ion binding;cation binding;cytoskeletal protein binding;enzyme binding;GTPase binding;ion binding;metal ion binding;protein binding	actin cytoskeleton;actin filament;actin filament bundle;adherens junction;anchoring junction;cell junction;cell part;cell projection;cell projection membrane;cell projection part;cell-substrate adherens junction;cell-substrate junction;cytoplasm;cytoplasmic part;cytoskeletal part;cytoskeleton;cytosol;extracellular membrane-bounded organelle;extracellular organelle;extracellular region part;extrac…		11	11	11	21.4	21.4	21.4	70.288	0	89.566	43969000	57	0.238821	0.360435	0.238821	0.360435	P13796;P13797;Q14651	P13796	Plastin-2	LCP1	180
16.4012603759766	16.4179916381836	17.5194644927979	17.7839469909668	17.948600769043	16.9661598205566	17.272632598877	18.3077526092529	17.6469612121582	17.751163482666	17.9402885437012	18.3469333648682	18.0893573760986	17.7569541931152	16.6998748779297	17.9522075653076				9606	anatomical structure development;biological regulation;cell chemotaxis;cell differentiation;cell migration;cell motility;cellular component movement;cellular component organization;cellular component organization at cellular level;cellular component organization or biogenesis;cellular component organization or biogenesis at cellular level;cellular developmental process;cellular macromolecule meta…	binding;carbohydrate binding;chemoattractant activity;extracellular matrix binding;IgE binding;immunoglobulin binding;laminin binding;protein binding;protein complex binding	cell part;cytoplasm;cytoplasmic part;external side of plasma membrane;extracellular matrix;extracellular membrane-bounded organelle;extracellular organelle;extracellular region part;extracellular space;extracellular vesicular exosome;immunological synapse;intracellular membrane-bounded organelle;intracellular organelle;intracellular organelle part;intracellular part;macromolecular complex;membran…		5	5	5	23.2	23.2	23.2	26.152	0	49.597	49152000	93	0.779801	0.848735	0.779801	0.848735	P17931	P17931	Galectin-3	LGALS3	190
17.6922187805176	17.7096290588379	22.0068645477295	23.2540798187256	20.5504417419434	22.3354949951172	19.9293003082275	23.2552928924561	20.8469314575195	23.3612308502197	22.5149307250977	22.8998889923096	22.7382678985596	22.7447891235352	21.4364185333252	20.6427268981934				9606	cellular component disassembly;cellular component disassembly at cellular level;cellular component organization;cellular component organization at cellular level;cellular component organization or biogenesis;cellular component organization or biogenesis at cellular level;cellular process;defense response;extracellular matrix disassembly;extracellular matrix organization;extracellular structure or…	catalytic activity;endopeptidase activity;hydrolase activity;peptidase activity;peptidase activity, acting on L-amino acid peptides;serine hydrolase activity;serine-type endopeptidase activity;serine-type peptidase activity	extracellular region;extracellular region part;extracellular space		11	11	11	36	36	36	30.515	0	323.31	1362700000	771	0.083011	0.176262	0.083011	0.176262	Q15661;P20231;Q9BZJ3;A6NIE9;P05981	Q15661;P20231	Tryptase alpha/beta-1;Tryptase beta-2	TPSAB1;TPSB2	195
18.1034564971924	18.106330871582	17.5984134674072	17.63840675354	17.5811214447021	17.2340335845947	18.741626739502	19.7278671264648	19.1975746154785	19.0606937408447	19.1598091125488	18.2081909179688	19.35422706604	22.001823425293	19.0231246948242	17.9240169525146				9606	amine metabolic process;aminoglycan biosynthetic process;aminoglycan catabolic process;aminoglycan metabolic process;biological regulation;biosynthetic process;carbohydrate biosynthetic process;carbohydrate catabolic process;carbohydrate metabolic process;catabolic process;cellular biosynthetic process;cellular catabolic process;cellular metabolic process;cellular process;glycosaminoglycan biosyn…		cell part;cytoplasmic part;extracellular matrix;extracellular membrane-bounded organelle;extracellular organelle;extracellular region;extracellular region part;extracellular space;extracellular vesicular exosome;Golgi apparatus part;Golgi lumen;intracellular organelle lumen;intracellular organelle part;intracellular part;lysosomal lumen;membrane-bounded organelle;membrane-bounded vesicle;membrane…		8	8	8	38.9	38.9	38.9	33.922	0	323.31	202560000	102	0.451999	0.580705	0.451999	0.580705	P20774	P20774	Mimecan	OGN	196
NaN	NaN	17.8314075469971	16.7306365966797	15.841667175293	15.9966707229614	15.502103805542	15.9900131225586	18.1754608154297	15.7490472793579	17.7898979187012	14.2796106338501	15.9517402648926	19.8985385894775	16.3823528289795	NaN				9606	biosynthetic process;cellular biosynthetic process;cellular macromolecule biosynthetic process;cellular macromolecule metabolic process;cellular metabolic process;cellular nitrogen compound metabolic process;cellular process;DNA metabolic process;DNA replication;immune system process;macromolecule biosynthetic process;macromolecule metabolic process;metabolic process;nitrogen compound metabolic p…		cell part;intracellular membrane-bounded organelle;intracellular organelle;intracellular part;membrane-bounded organelle;nucleus;organelle		3	3	3	22.5	22.5	22.5	11.53	0	25.916	36402000	21	0.183346	0.294897	0.183346	0.294897	P20962	P20962	Parathymosin	PTMS	197
20.0119514465332	20.0297813415527	13.4086437225342	11.9795436859131	14.2587261199951	14.2469148635864	14.2415456771851	13.3554039001465	14.527229309082	14.032301902771	14.0039911270142	13.4670438766479	14.0093622207642	12.9507713317871	12.0111751556396	12.768533706665				9606	actin crosslink formation;actin cytoskeleton organization;actin cytoskeleton reorganization;actin filament organization;actin filament-based process;anatomical structure formation involved in morphogenesis;anatomical structure morphogenesis;biological adhesion;biological regulation;biosynthetic process;blood coagulation;cAMP-mediated signaling;cell activation;cell adhesion;cell cycle process;cell…	actin binding;actin filament binding;binding;cytoskeletal protein binding;enzyme binding;Fc-gamma receptor I complex binding;glycoprotein binding;GTPase binding;identical protein binding;immunoglobulin receptor binding;molecular transducer activity;protein binding;protein dimerization activity;protein homodimerization activity;Rac GTPase binding;Ral GTPase binding;Ras GTPase binding;receptor bind…	actin cytoskeleton;actin filament;adherens junction;anchoring junction;cell body;cell cortex part;cell junction;cell part;cell projection part;cell-substrate adherens junction;cell-substrate junction;chromosomal part;cortical cytoskeleton;cytoplasm;cytoplasmic part;cytoskeletal part;cytoskeleton;cytosol;dendritic shaft;extracellular membrane-bounded organelle;extracellular organelle;extracellular…	Focal adhesion;MAPK signaling pathway	23	23	23	12.8	12.8	12.8	280.74	0	155.66	73811000	78	0.0357274	0.0805861	0.0357274	0.0805861	P21333;O75369;Q14315	P21333	Filamin-A	FLNA	198
18.5935878753662	18.6094532012939	17.6023025512695	18.3885517120361	17.6774291992188	16.8097686767578	16.8106822967529	17.4983863830566	18.8748874664307	18.814920425415	17.5488967895508	16.8415603637695	17.7897930145264	18.4015579223633	17.5321407318115	16.1319370269775				9606	amine metabolic process;aminoglycan biosynthetic process;aminoglycan catabolic process;aminoglycan metabolic process;biosynthetic process;blood vessel remodeling;carbohydrate biosynthetic process;carbohydrate catabolic process;carbohydrate metabolic process;catabolic process;cellular biosynthetic process;cellular catabolic process;cellular component organization;cellular component organization at…	binding;carbohydrate binding;extracellular matrix binding;extracellular matrix structural constituent;glycosaminoglycan binding;pattern binding;polysaccharide binding;structural molecule activity	cell part;cell surface;cytoplasmic membrane-bounded vesicle;cytoplasmic part;cytoplasmic vesicle;extracellular matrix;extracellular membrane-bounded organelle;extracellular organelle;extracellular region;extracellular region part;extracellular vesicular exosome;Golgi apparatus part;Golgi lumen;intracellular membrane-bounded organelle;intracellular organelle;intracellular organelle lumen;intracell…		8	7	7	25	22.8	22.8	41.654	0	113.23	83351000	105	0.36357	0.495958	0.36357	0.495958	P21810	P21810	Biglycan	BGN	199
17.9987773895264	18.0162506103516	16.9693489074707	17.3403129577637	17.9204959869385	17.8729038238525	18.1970043182373	16.7420215606689	16.8349304199219	16.745813369751	17.2239265441895	17.417818069458	17.4529228210449	16.0598049163818	16.0410633087158	16.1409568786621				9606	anatomical structure formation involved in morphogenesis;anatomical structure morphogenesis;apoptotic cell clearance;biological regulation;blood vessel remodeling;branching involved in salivary gland morphogenesis;calcium ion homeostasis;cation homeostasis;cellular calcium ion homeostasis;cellular cation homeostasis;cellular chemical homeostasis;cellular component assembly;cellular component orga…	binding;catalytic activity;cation binding;GTP binding;guanyl nucleotide binding;guanyl ribonucleotide binding;ion binding;metal ion binding;nucleotide binding;protein-glutamine gamma-glutamyltransferase activity;purine nucleotide binding;purine ribonucleoside triphosphate binding;purine ribonucleotide binding;ribonucleotide binding;transferase activity;transferase activity, transferring acyl grou…	adherens junction;anchoring junction;cell junction;cell part;cell-substrate adherens junction;cell-substrate junction;cytoplasmic part;cytosol;extracellular membrane-bounded organelle;extracellular organelle;extracellular region part;extracellular vesicular exosome;focal adhesion;intracellular membrane-bounded organelle;intracellular organelle;intracellular part;intrinsic to membrane;intrinsic to…	Huntington's disease	9	9	9	16.2	16.2	16.2	77.328	0	60.422	42863000	78	0.344891	0.476207	0.344891	0.476207	P21980	P21980	Protein-glutamine gamma-glutamyltransferase 2	TGM2	200
17.4038352966309	17.4080638885498	19.360387802124	17.7064971923828	19.8712787628174	19.7478942871094	18.4864692687988	19.7887077331543	18.4811420440674	19.1403274536133	19.2122459411621	17.8028945922852	17.4001178741455	18.3836898803711	18.8427810668945	18.3190231323242				9606	biological regulation;cellular macromolecule metabolic process;cellular metabolic process;cellular nitrogen compound metabolic process;cellular process;establishment of localization;establishment of RNA localization;gene expression;macromolecule metabolic process;metabolic process;mRNA metabolic process;mRNA processing;negative regulation of biological process;negative regulation of biosynthetic …	binding;DNA binding;nucleic acid binding;nucleotide binding;RNA binding;sequence-specific DNA binding;single-stranded DNA binding;single-stranded telomeric DNA binding;structure-specific DNA binding;telomeric DNA binding	catalytic step 2 spliceosome;cell part;cytoplasm;intracellular membrane-bounded organelle;intracellular organelle;intracellular organelle part;intracellular part;macromolecular complex;membrane;membrane-bounded organelle;nuclear part;nucleoplasm;nucleus;organelle;organelle part;ribonucleoprotein complex;spliceosomal complex		11	11	10	34.8	34.8	32.3	37.429	0	130.02	181350000	201	0.575108	0.689663	0.575108	0.689663	P22626;Q32P51	P22626	Heterogeneous nuclear ribonucleoproteins A2/B1	HNRNPA2B1	204
16.8269119262695	16.8388328552246	16.9838409423828	16.7298603057861	16.5674285888672	16.5067348480225	16.6803588867188	17.2109565734863	16.7359523773193	16.838306427002	17.113395690918	16.7741203308105	17.2404632568359	16.9952602386475	17.116792678833	16.7745418548584				9606	anatomical structure development;biological regulation;bone development;cellular component organization;cellular component organization at cellular level;cellular component organization or biogenesis;cellular component organization or biogenesis at cellular level;cellular macromolecule metabolic process;cellular metabolic process;cellular process;cellular protein metabolic process;chaperone-media…	binding;catalytic activity;cis-trans isomerase activity;enzyme binding;isomerase activity;peptide binding;peptidyl-prolyl cis-trans isomerase activity;protein binding;protein complex binding;RNA polymerase binding;unfolded protein binding	adherens junction;anchoring junction;cell junction;cell part;cell-substrate adherens junction;cell-substrate junction;cytoplasmic membrane-bounded vesicle;cytoplasmic part;cytoplasmic vesicle;endoplasmic reticulum;endoplasmic reticulum lumen;endoplasmic reticulum part;extracellular membrane-bounded organelle;extracellular organelle;extracellular region part;extracellular vesicular exosome;focal a…		3	3	3	13.9	13.9	13.9	23.742	0	19.667	18330000	12	NaN	NaN	NaN	NaN	P23284	P23284	Peptidyl-prolyl cis-trans isomerase B	PPIB	205
17.0430908203125	17.0550518035889	18.437952041626	18.4868011474609	17.4133567810059	17.2711563110352	NaN	18.4447708129883	17.4714736938477	18.3128280639648	18.1316547393799	18.0678157806396	18.4487133026123	18.6040344238281	17.8715019226074	17.5981254577637				9606	catabolic process;cellular catabolic process;cellular lipid catabolic process;cellular lipid metabolic process;cellular metabolic process;cellular process;cellular response to chemical stimulus;cellular response to hydrogen peroxide;cellular response to oxidative stress;cellular response to reactive oxygen species;cellular response to stimulus;cellular response to stress;hydrogen peroxide catabol…	antioxidant activity;binding;carboxylic ester hydrolase activity;catalytic activity;enzyme binding;glutathione peroxidase activity;hydrolase activity;hydrolase activity, acting on ester bonds;lipase activity;oxidoreductase activity;oxidoreductase activity, acting on paired donors, with incorporation or reduction of molecular oxygen;oxidoreductase activity, acting on peroxide as acceptor;peroxidas…	cell part;cytoplasm;cytoplasmic membrane-bounded vesicle;cytoplasmic part;cytoplasmic vesicle;cytosol;extracellular membrane-bounded organelle;extracellular organelle;extracellular region part;extracellular space;extracellular vesicular exosome;intracellular membrane-bounded organelle;intracellular organelle;intracellular part;lysosome;lytic vacuole;membrane;membrane-bounded organelle;membrane-bo…	Methane metabolism;Phenylalanine metabolism;Phenylpropanoid biosynthesis	9	9	9	47.8	47.8	47.8	25.035	0	64.351	83416000	150	0.393254	0.532554	0.393254	0.532554	P30041	P30041	Peroxiredoxin-6	PRDX6	221
15.6866102218628	15.6971845626831	16.7620429992676	NaN	16.7968902587891	16.610782623291	16.775447845459	16.9213752746582	16.686014175415	16.8260326385498	16.586088180542	16.8693981170654	16.9200458526611	16.2438468933105	16.3695487976074	NaN				9606	anatomical structure development;biological regulation;catabolic process;cell differentiation;cellular catabolic process;cellular chemical homeostasis;cellular component organization;cellular component organization at cellular level;cellular component organization or biogenesis;cellular component organization or biogenesis at cellular level;cellular developmental process;cellular homeostasis;cell…	alkyl hydroperoxide reductase activity;antioxidant activity;binding;caspase inhibitor activity;caspase regulator activity;catalytic activity;cysteine-type endopeptidase inhibitor activity;endopeptidase inhibitor activity;endopeptidase regulator activity;enzyme binding;enzyme inhibitor activity;enzyme regulator activity;kinase binding;oxidoreductase activity;oxidoreductase activity, acting on a su…	cell part;cytoplasm;cytoplasmic part;cytosol;early endosome;endosome;extracellular membrane-bounded organelle;extracellular organelle;extracellular region part;extracellular vesicular exosome;intracellular membrane-bounded organelle;intracellular organelle;intracellular organelle lumen;intracellular organelle part;intracellular part;membrane-bounded organelle;membrane-bounded vesicle;membrane-enc…		4	4	4	17.2	17.2	17.2	27.692	0	47.85	25989000	51	0.418061	0.556628	0.418061	0.556628	P30048	P30048	Thioredoxin-dependent peroxide reductase, mitochondrial	PRDX3	225
NaN	NaN	19.0419368743896	NaN	18.1483554840088	17.9765491485596	17.5507354736328	18.9084568023682	18.3417720794678	18.6090755462646	18.8155555725098	18.8907527923584	19.1000137329102	18.9689693450928	18.2967185974121	NaN				9606		adenyl nucleotide binding;adenyl ribonucleotide binding;ATP binding;binding;endopeptidase inhibitor activity;endopeptidase regulator activity;enzyme binding;enzyme inhibitor activity;enzyme regulator activity;kinase binding;lipid binding;nucleotide binding;peptidase inhibitor activity;peptidase regulator activity;phosphatidylethanolamine binding;phospholipid binding;protein binding;protein kinase…	cell part;cytoplasm;extracellular membrane-bounded organelle;extracellular organelle;extracellular region part;extracellular vesicular exosome;intracellular membrane-bounded organelle;intracellular organelle;intracellular part;membrane-bounded organelle;membrane-bounded vesicle;nucleus;organelle;vesicle		9	9	9	63.6	63.6	63.6	21.057	0	197.46	110630000	112	0.516094	0.64564	0.516094	0.64564	P30086	P30086	Phosphatidylethanolamine-binding protein 1;Hippocampal cholinergic neurostimulating peptide	PEBP1	227
17.2679080963135	17.1784648895264	19.9656162261963	19.2517032623291	19.5948657989502	21.9424667358398	20.6047439575195	19.6467990875244	18.0914440155029	20.954381942749	18.5282726287842	21.039831161499	21.6053409576416	21.0717124938965	19.4581871032715	18.2764511108398				9606	biological regulation;biosynthetic process;catabolic process;cellular biosynthetic process;cellular catabolic process;cellular macromolecule metabolic process;cellular metabolic process;cellular nitrogen compound metabolic process;cellular process;cellular response to chemical stimulus;cellular response to hydrogen peroxide;cellular response to oxidative stress;cellular response to oxygen radical…	antioxidant activity;catalytic activity;oxidoreductase activity;oxidoreductase activity, acting on paired donors, with incorporation or reduction of molecular oxygen;oxidoreductase activity, acting on peroxide as acceptor;peroxidase activity;peroxiredoxin activity;thioredoxin peroxidase activity	cell part;cytoplasm;cytoplasmic part;cytosol;extracellular membrane-bounded organelle;extracellular organelle;extracellular region part;extracellular vesicular exosome;intracellular part;membrane-bounded organelle;membrane-bounded vesicle;organelle;vesicle		10	10	9	48.5	48.5	42.9	21.892	0	323.31	411690000	432	0.612233	0.721825	0.612233	0.721825	P32119	P32119	Peroxiredoxin-2	PRDX2	235
17.7304077148438	17.7097358703613	19.1268692016602	18.0214004516602	18.6271648406982	18.4027404785156	19.4174404144287	20.1556167602539	19.4999885559082	19.6588840484619	19.5769996643066	18.8619976043701	19.3464775085449	20.0713539123535	18.9586277008057	17.7925186157227				9606	cell differentiation;cellular developmental process;cellular process;developmental process;epithelial cell differentiation		extracellular membrane-bounded organelle;extracellular organelle;extracellular region part;extracellular vesicular exosome;membrane-bounded organelle;membrane-bounded vesicle;organelle;vesicle		12	12	12	70.9	70.9	70.9	22.391	0	183.1	302120000	246	0.389585	0.526149	0.389585	0.526149	P37802	P37802	Transgelin-2	TAGLN2	240
15.6188793182373	15.6344900131226	17.0140361785889	15.8368577957153	15.9357318878174	14.8407125473022	15.687331199646	18.3482303619385	19.8402481079102	17.0473003387451	17.9055233001709	16.7632465362549	18.0763263702393	19.6395378112793	16.0656681060791	NaN				-1;9606	amine metabolic process;aminoglycan biosynthetic process;aminoglycan catabolic process;aminoglycan metabolic process;anatomical structure development;biological regulation;biosynthetic process;carbohydrate biosynthetic process;carbohydrate catabolic process;carbohydrate metabolic process;cartilage development;catabolic process;cellular biosynthetic process;cellular catabolic process;cellular comp…	binding;collagen binding;extracellular matrix structural constituent;protein binding;structural molecule activity	cell part;collagen;cytoplasmic part;extracellular matrix;extracellular matrix part;extracellular membrane-bounded organelle;extracellular organelle;extracellular region;extracellular region part;extracellular space;extracellular vesicular exosome;fibrillar collagen;Golgi apparatus part;Golgi lumen;intracellular organelle lumen;intracellular organelle part;intracellular part;lysosomal lumen;membra…		10	10	10	33.1	33.1	33.1	38.429	0	137.42	117170000	134	0.94608	0.970589	0.94608	0.970589	P51884;CON__Q05443	P51884	Lumican	LUM	250
18.5142440795898	18.5317993164063	18.4519348144531	19.2212524414063	18.7741527557373	18.1932888031006	16.7640247344971	19.2024669647217	19.9984378814697	19.1157512664795	18.847484588623	18.7377643585205	18.7841320037842	20.2212448120117	17.915699005127	17.0774612426758				9606	aging;amine metabolic process;aminoglycan biosynthetic process;aminoglycan catabolic process;aminoglycan metabolic process;anatomical structure development;biosynthetic process;carbohydrate biosynthetic process;carbohydrate catabolic process;carbohydrate metabolic process;catabolic process;cell aging;cellular biosynthetic process;cellular catabolic process;cellular metabolic process;cellular proc…	binding;carbohydrate binding;extracellular matrix structural constituent;glycosaminoglycan binding;heparin binding;pattern binding;polysaccharide binding;structural molecule activity	cell part;cytoplasmic part;extracellular matrix;extracellular membrane-bounded organelle;extracellular organelle;extracellular region;extracellular region part;extracellular vesicular exosome;Golgi apparatus part;Golgi lumen;intracellular organelle lumen;intracellular organelle part;intracellular part;lysosomal lumen;membrane-bounded organelle;membrane-bounded vesicle;membrane-enclosed lumen;orga…		14	14	14	41.1	41.1	41.1	43.809	0	323.31	222440000	285	0.623378	0.728249	0.623378	0.728249	P51888	P51888	Prolargin	PRELP	251
22.2729225158691	22.2907619476318	21.4647521972656	NaN	21.3464832305908	21.2595920562744	21.00319480896	22.4301738739014	20.8053398132324	21.9156055450439	20.5354957580566	22.4458065032959	20.1977119445801	20.758186340332	18.8257350921631	20.5820579528809				9606	antibacterial humoral response;antimicrobial humoral response;biological regulation;cell killing;cellular process;cellular response to stimulus;chemotaxis;defense response;defense response to bacterium;defense response to fungus;defense response to Gram-positive bacterium;defense response to virus;estrogen receptor signaling pathway;humoral immune response;immune effector process;immune response;…		azurophil granule lumen;cell part;cytoplasmic membrane-bounded vesicle lumen;cytoplasmic part;cytoplasmic vesicle part;extracellular membrane-bounded organelle;extracellular organelle;extracellular region;extracellular region part;extracellular space;extracellular vesicular exosome;Golgi apparatus part;Golgi lumen;intracellular organelle lumen;intracellular organelle part;intracellular part;membr…		2	2	2	19.1	19.1	19.1	10.245	0	323.31	392380000	109	0.147585	0.253598	0.147585	0.253598	P59666;P59665	P59666;P59665	Neutrophil defensin 3;HP 3-56;Neutrophil defensin 2;Neutrophil defensin 1;HP 1-56;Neutrophil defensin 2	DEFA3;DEFA1	265
16.612735748291	16.0889377593994	18.7262210845947	17.6369495391846	17.2209033966064	16.7513408660889	17.5019645690918	19.2873382568359	18.8701648712158	18.0212936401367	18.6968536376953	18.6611499786377	19.5525875091553	18.9266567230225	18.7154369354248	17.4864749908447				9606	alcohol biosynthetic process;alcohol catabolic process;alcohol metabolic process;biosynthetic process;carbohydrate biosynthetic process;carbohydrate catabolic process;carbohydrate metabolic process;catabolic process;cellular biosynthetic process;cellular carbohydrate biosynthetic process;cellular carbohydrate catabolic process;cellular carbohydrate metabolic process;cellular metabolic process;cel…	binding;catalytic activity;enzyme binding;intramolecular oxidoreductase activity;intramolecular oxidoreductase activity, interconverting aldoses and ketoses;isomerase activity;protein binding;triose-phosphate isomerase activity;ubiquitin protein ligase binding	cell part;cytoplasmic part;cytosol;extracellular membrane-bounded organelle;extracellular organelle;extracellular region part;extracellular space;extracellular vesicular exosome;intracellular membrane-bounded organelle;intracellular organelle;intracellular part;membrane-bounded organelle;membrane-bounded vesicle;nucleus;organelle;vesicle	Carbon fixation in photosynthetic organisms;Fructose and mannose metabolism;Glycolysis / Gluconeogenesis;Inositol phosphate metabolism	10	10	10	49.8	49.8	49.8	26.669	0	323.31	159500000	215	0.363891	0.496228	0.363891	0.496228	P60174	P60174	Triosephosphate isomerase	TPI1	266
18.6274185180664	18.6416873931885	19.823148727417	18.2512836456299	19.4626750946045	18.2291469573975	19.1964683532715	17.7877292633057	20.0931549072266	19.1549911499023	20.0973167419434	18.9431819915771	20.0449619293213	20.7327919006348	19.6651344299316	NaN				9606	actin filament-based movement;actin filament-based process;actin-mediated cell contraction;actin-myosin filament sliding;anatomical structure development;axon guidance;biological regulation;cell surface receptor linked signaling pathway;cellular component movement;cellular process;cellular response to stimulus;chemotaxis;developmental process;enzyme linked receptor protein signaling pathway;ephri…	actin-dependent ATPase activity;ATPase activity;ATPase activity, coupled;binding;calcium ion binding;catalytic activity;cation binding;hydrolase activity;hydrolase activity, acting on acid anhydrides;hydrolase activity, acting on acid anhydrides, in phosphorus-containing anhydrides;ion binding;metal ion binding;motor activity;nucleoside-triphosphatase activity;pyrophosphatase activity;structural …	brush border;cell part;cell projection;cytoplasmic part;cytoskeletal part;cytosol;extracellular membrane-bounded organelle;extracellular organelle;extracellular region part;extracellular vesicular exosome;intracellular organelle part;intracellular part;macromolecular complex;membrane;membrane-bounded organelle;membrane-bounded vesicle;myosin complex;organelle;organelle part;protein complex;unconv…	Vascular smooth muscle contraction	5	5	5	36.4	36.4	36.4	16.93	0	224.97	141540000	124	0.782766	0.853384	0.782766	0.853384	P60660;P14649	P60660	Myosin light polypeptide 6	MYL6	269
23.7869968414307	23.7250099182129	23.8802528381348	23.9387588500977	23.8169040679932	23.7192802429199	23.8878517150879	24.1948490142822	23.5608577728271	24.7661266326904	24.0728988647461	24.1611289978027	24.1453952789307	23.7453670501709	23.9675579071045	23.1286735534668				9606	actin cytoskeleton organization;actin filament-based process;actomyosin structure organization;adherens junction organization;anatomical structure development;anatomical structure homeostasis;ATP-dependent chromatin remodeling;axon guidance;biological adhesion;biological regulation;blood coagulation;cell adhesion;cell junction assembly;cell junction organization;cell surface receptor linked signa…	adenyl nucleotide binding;adenyl ribonucleotide binding;ATP binding;binding;cytoskeletal protein binding;enzyme binding;identical protein binding;kinesin binding;nitric-oxide synthase binding;nucleotide binding;protein binding;purine nucleotide binding;purine ribonucleoside triphosphate binding;purine ribonucleotide binding;ribonucleotide binding;structural constituent of cytoskeleton;structural …	adherens junction;anchoring junction;axon;blood microparticle;cell cortex part;cell junction;cell part;cell projection;cell-substrate adherens junction;cell-substrate junction;chromatin;chromosomal part;contractile fiber;cortical cytoskeleton;cytoplasm;cytoplasmic part;cytoskeletal part;cytoskeleton;cytosol;extracellular membrane-bounded organelle;extracellular organelle;extracellular region part…	Adherens junction;Arrhythmogenic right ventricular cardiomyopathy (ARVC);Bacterial invasion of epithelial cells;Dilated cardiomyopathy;Focal adhesion;Hypertrophic cardiomyopathy (HCM);Leukocyte transendothelial migration;Pathogenic Escherichia coli infection;Phagosome;Phototransduction - fly;Regulation of actin cytoskeleton;Shigellosis;Tight junction;Vibrio cholerae infection;Viral myocarditis	21	21	6	56	56	18.7	41.736	0	323.31	NaN	2562	0.0935975	0.192226	0.0935975	0.192226	P60709;P63261;A5A3E0	P60709;P63261	Actin, cytoplasmic 1;Actin, cytoplasmic 1, N-terminally processed;Actin, cytoplasmic 2;Actin, cytoplasmic 2, N-terminally processed	ACTB;ACTG1	270
16.6901836395264	16.7632236480713	17.7280559539795	NaN	18.4590282440186	18.2471466064453	17.4263801574707	18.1637439727783	18.0356216430664	17.8299198150635	18.3616676330566	16.5732879638672	16.4593906402588	16.9582843780518	17.4789810180664	NaN				9606	biological regulation;cellular macromolecule metabolic process;cellular metabolic process;cellular nitrogen compound metabolic process;cellular process;cellular response to stimulus;gene expression;macromolecule metabolic process;metabolic process;mRNA metabolic process;mRNA processing;nitrogen compound metabolic process;nuclear mRNA splicing, via spliceosome;nucleic acid metabolic process;nucleo…	binding;core promoter proximal region DNA binding;core promoter proximal region sequence-specific DNA binding;DNA binding;nucleic acid binding;nucleic acid binding transcription factor activity;regulatory region DNA binding;regulatory region nucleic acid binding;RNA binding;RNA polymerase II core promoter proximal region sequence-specific DNA binding;RNA polymerase II core promoter proximal regio…	adherens junction;anchoring junction;catalytic step 2 spliceosome;cell junction;cell part;cell projection;cell-substrate adherens junction;cell-substrate junction;chromatin;chromosomal part;cytoplasm;cytoskeletal part;extracellular membrane-bounded organelle;extracellular organelle;extracellular region part;extracellular vesicular exosome;focal adhesion;intracellular membrane-bounded organelle;in…	Spliceosome	9	9	9	22.9	22.9	22.9	50.976	0	84.623	67735000	114	0.943426	0.968482	0.943426	0.968482	P61978	P61978	Heterogeneous nuclear ribonucleoprotein K	HNRNPK	281
21.3003215789795	21.3181381225586	17.3489570617676	NaN	18.3382339477539	18.2428359985352	18.2398796081543	18.7736854553223	18.7881946563721	20.3457412719727	17.5932807922363	18.3953285217285	18.9482364654541	19.5190372467041	20.3156623840332	NaN				9606	anatomical structure development;biological regulation;cell development;cellular developmental process;cellular process;circulatory system process;developmental process;glomerular mesangial cell development;mesangial cell development;multicellular organismal process;multi-organism process;muscle contraction;muscle system process;regulation of anatomical structure size;regulation of biological qua…	adenyl nucleotide binding;adenyl ribonucleotide binding;ATP binding;binding;enzyme binding;kinase binding;nucleotide binding;protein binding;protein kinase binding;purine nucleotide binding;purine ribonucleoside triphosphate binding;purine ribonucleotide binding;ribonucleotide binding	actin cytoskeleton;blood microparticle;cell part;cell periphery;contractile fiber;contractile fiber part;cytoplasm;cytoplasmic part;cytoskeleton;cytosol;extracellular membrane-bounded organelle;extracellular organelle;extracellular region part;extracellular space;extracellular vesicular exosome;intracellular non-membrane-bounded organelle;intracellular organelle;intracellular part;macromolecular …	Vascular smooth muscle contraction	18	1	1	48.3	2.9	2.9	42.009	0	59.339	96040000	83	0.814639	0.871767	0.814639	0.871767	P62736;P63267	P62736;P63267	Actin, aortic smooth muscle;Actin, gamma-enteric smooth muscle	ACTA2;ACTG2	285
22.3517551422119	22.3695869445801	16.6464805603027	14.7667865753174	15.4312572479248	17.0872383117676	16.7752742767334	15.5137176513672	16.397388458252	15.1485319137573	17.4886722564697	16.206470489502	14.7116928100586	14.0052347183228	24.7609729766846	19.7083625793457				9606	anatomical structure homeostasis;ATP-dependent chromatin remodeling;biological regulation;cell cycle;cellular component assembly;cellular component assembly at cellular level;cellular component organization;cellular component organization at cellular level;cellular component organization or biogenesis;cellular component organization or biogenesis at cellular level;cellular macromolecular complex …	binding;catalytic activity;demethylase activity;DNA binding;histone binding;histone demethylase activity;histone demethylase activity (H4-K20 specific);nucleic acid binding;protein binding	cell part;chromosomal part;chromosome;extracellular membrane-bounded organelle;extracellular organelle;extracellular region;extracellular region part;extracellular vesicular exosome;intracellular membrane-bounded organelle;intracellular non-membrane-bounded organelle;intracellular organelle;intracellular organelle part;intracellular part;macromolecular complex;membrane;membrane-bounded organelle;…	Systemic lupus erythematosus	8	8	8	52.4	52.4	52.4	11.367	0	323.31	375450000	131	0.10561	0.206147	0.10561	0.206147	P62805	P62805	Histone H4	HIST1H4A	286
17.1739501953125	17.185863494873	19.9516773223877	18.7687721252441	20.3516807556152	19.8504390716553	18.1975784301758	20.1283340454102	20.5431060791016	19.6690063476563	20.5876407623291	19.7643947601318	20.2807674407959	20.1278076171875	19.490234375	NaN				9606	biological regulation;biosynthetic process;blood coagulation;cell activation;cell migration;cell motility;cellular biosynthetic process;cellular component assembly;cellular component assembly at cellular level;cellular component movement;cellular component organization;cellular component organization at cellular level;cellular component organization or biogenesis;cellular component organization o…	binding;catalytic activity;cis-trans isomerase activity;isomerase activity;peptide binding;peptidyl-prolyl cis-trans isomerase activity;protein binding;unfolded protein binding;virion binding	adherens junction;anchoring junction;cell junction;cell part;cell-substrate adherens junction;cell-substrate junction;cytoplasmic part;cytosol;extracellular membrane-bounded organelle;extracellular organelle;extracellular region;extracellular region part;extracellular space;extracellular vesicular exosome;focal adhesion;intracellular membrane-bounded organelle;intracellular organelle;intracellula…		6	6	6	32.7	32.7	32.7	18.012	0	127.17	280980000	163	0.0348205	0.0771529	0.0348205	0.0771529	P62937;P0DN37;P0DN26;A0A0B4J2A2;A0A075B767;A0A075B759;Q9Y536;F5H284	P62937	Peptidyl-prolyl cis-trans isomerase A;Peptidyl-prolyl cis-trans isomerase A, N-terminally processed	PPIA	290
18.6480884552002	18.6646556854248	18.9029273986816	18.5049247741699	18.7008533477783	18.4531383514404	19.1716537475586	18.7360782623291	19.0958690643311	18.7588405609131	19.2385311126709	18.0726013183594	18.3429393768311	18.3134174346924	19.0007858276367	18.4706268310547				9606	amine transport;apoptosis;biological regulation;biosynthetic process;blood coagulation;cell activation;cell death;cellular biosynthetic process;cellular component assembly;cellular component assembly at cellular level;cellular component organization;cellular component organization at cellular level;cellular component organization or biogenesis;cellular component organization or biogenesis at cell…	binding;enzyme binding;identical protein binding;kinase binding;protein binding;protein kinase binding;transcription factor binding;ubiquitin protein ligase binding	adherens junction;anchoring junction;blood microparticle;cell junction;cell leading edge;cell part;cell-substrate adherens junction;cell-substrate junction;cytoplasm;cytoplasmic membrane-bounded vesicle;cytoplasmic part;cytoplasmic vesicle;cytoplasmic vesicle membrane;cytoplasmic vesicle part;cytoskeletal part;cytosol;extracellular membrane-bounded organelle;extracellular organelle;extracellular …	Cell cycle;Neurotrophin signaling pathway;Oocyte meiosis	9	9	7	37.6	37.6	31.4	27.745	0	140.16	116160000	65	0.9187	0.951832	0.9187	0.951832	P63104	P63104	14-3-3 protein zeta/delta	YWHAZ	292
18.8221035003662	18.8354797363281	18.2311706542969	17.6955108642578	17.8118877410889	17.6781044006348	18.2067317962646	18.2872943878174	18.8166351318359	18.7477416992188	18.7503967285156	17.3747501373291	17.565860748291	18.5272808074951	19.278923034668	NaN				9606	actin filament-based movement;actin filament-based process;actin-mediated cell contraction;actin-myosin filament sliding;cell differentiation;cellular component movement;cellular developmental process;cellular process;developmental process;multicellular organismal process;muscle contraction;muscle filament sliding;muscle system process;osteoblast differentiation;system process	binding;calcium ion binding;cation binding;ion binding;metal ion binding;structural constituent of muscle;structural molecule activity	actin filament bundle;actomyosin;adherens junction;anchoring junction;cell cortex part;cell junction;cell part;cell-substrate adherens junction;cell-substrate junction;contractile fiber part;cortical cytoskeleton;cytoplasmic part;cytoskeletal part;cytoskeleton;cytosol;extracellular membrane-bounded organelle;extracellular organelle;extracellular region part;extracellular vesicular exosome;filamen…	Cardiac muscle contraction;Dilated cardiomyopathy;Hypertrophic cardiomyopathy (HCM)	10	10	4	28.6	28.6	13.7	28.521	0	110.1	65857000	70	0.689799	0.782612	0.689799	0.782612	P67936	P67936	Tropomyosin alpha-4 chain	TPM4	295
23.0623474121094	23.0830020904541	20.8370018005371	NaN	20.2517738342285	20.348949432373	20.6565685272217	21.8442268371582	21.9603900909424	22.2370376586914	20.7644958496094	20.8268165588379	21.7341117858887	21.3000583648682	22.0454654693604	20.6743907928467				9606	actin cytoskeleton organization;actin filament organization;actin filament-based movement;actin filament-based process;actin-mediated cell contraction;actin-myosin filament sliding;actomyosin structure organization;anatomical structure development;anatomical structure formation involved in morphogenesis;anatomical structure morphogenesis;apoptosis;biological regulation;cardiac muscle contraction;…	adenyl nucleotide binding;adenyl ribonucleotide binding;ADP binding;ATP binding;ATPase activity;binding;catalytic activity;cytoskeletal protein binding;hydrolase activity;hydrolase activity, acting on acid anhydrides;hydrolase activity, acting on acid anhydrides, in phosphorus-containing anhydrides;myosin binding;nucleoside-triphosphatase activity;nucleotide binding;protein binding;purine nucleot…	actin cytoskeleton;actin filament;actin filament bundle;actomyosin;actomyosin, actin part;adherens junction;anchoring junction;blood microparticle;cell junction;cell part;cell-substrate adherens junction;cell-substrate junction;contractile fiber part;cytoplasm;cytoplasmic part;cytoskeletal part;cytoskeleton;cytosol;extracellular membrane-bounded organelle;extracellular organelle;extracellular reg…	Cardiac muscle contraction;Dilated cardiomyopathy;Hypertrophic cardiomyopathy (HCM)	18	5	0	48.3	20.7	0	42.019	0	323.31	536560000	242	0.253928	0.371782	0.253928	0.371782	P68032;P68133	P68032;P68133	Actin, alpha cardiac muscle 1;Actin, alpha skeletal muscle	ACTC1;ACTA1	296
17.9598712921143	18.2777538299561	17.2146186828613	16.9042816162109	17.4799385070801	17.4963722229004	17.7930793762207	18.0020046234131	17.3451633453369	NaN	17.8151264190674	NaN	16.8269958496094	17.3944969177246	17.981201171875	18.0303344726563				9606	biological regulation;biosynthetic process;cellular biosynthetic process;cellular macromolecule biosynthetic process;cellular macromolecule metabolic process;cellular metabolic process;cellular nitrogen compound metabolic process;cellular process;cellular protein metabolic process;cellular response to chemical stimulus;cellular response to endogenous stimulus;cellular response to epidermal growth…	binding;catalytic activity;enzyme binding;GTP binding;GTPase activity;guanyl nucleotide binding;guanyl ribonucleotide binding;hydrolase activity;hydrolase activity, acting on acid anhydrides;hydrolase activity, acting on acid anhydrides, in phosphorus-containing anhydrides;kinase binding;nucleic acid binding;nucleoside-triphosphatase activity;nucleotide binding;protein binding;protein kinase bind…	cell body;cell cortex part;cell part;cell projection membrane;cell projection part;cortical actin cytoskeleton;cortical cytoskeleton;cytoplasm;cytoplasmic part;cytoskeletal part;cytoskeleton;cytosol;eukaryotic translation elongation factor 1 complex;extracellular membrane-bounded organelle;extracellular organelle;extracellular region part;extracellular space;extracellular vesicular exosome;intrac…	RNA transport	5	5	5	11.3	11.3	11.3	50.14	0	41.89	26284000	32	0.850862	0.907781	0.850862	0.907781	P68104;Q5VTE0;Q05639	P68104;Q5VTE0;Q05639	Elongation factor 1-alpha 1;Putative elongation factor 1-alpha-like 3;Elongation factor 1-alpha 2	EEF1A1;EEF1A1P5;EEF1A2	297
23.9932498931885	24.0003929138184	25.4640407562256	25.3173980712891	25.6970596313477	26.4456787109375	27.3140678405762	25.2995891571045	24.7185382843018	26.678071975708	24.0923118591309	25.8214378356934	27.2712993621826	26.465482711792	25.8876914978027	24.9825897216797				9606	anion transport;bicarbonate transport;biological adhesion;biological regulation;blood coagulation;catabolic process;cell adhesion;cell-cell adhesion;cellular catabolic process;cellular component assembly;cellular component organization;cellular component organization or biogenesis;cellular membrane organization;cellular metabolic process;cellular process;cellular response to chemical stimulus;cel…	binding;cation binding;heme binding;hemoglobin binding;ion binding;iron ion binding;metal ion binding;oxygen binding;oxygen transporter activity;protein binding;substrate-specific transporter activity;tetrapyrrole binding;transition metal ion binding;transporter activity	blood microparticle;cell part;cytoplasmic membrane-bounded vesicle lumen;cytoplasmic part;cytoplasmic vesicle part;cytosol;cytosolic part;endocytic vesicle lumen;extracellular membrane-bounded organelle;extracellular organelle;extracellular region;extracellular region part;extracellular vesicular exosome;haptoglobin-hemoglobin complex;hemoglobin complex;intracellular organelle part;intracellular …	African trypanosomiasis;Malaria	20	20	13	95.2	95.2	86.4	15.998	0	323.31	25057000000	3710	0.0894849	0.186176	0.0894849	0.186176	P68871	P68871	Hemoglobin subunit beta;LVV-hemorphin-7;Spinorphin	HBB	301
23.5516223907471	23.5653076171875	25.4043827056885	25.3262710571289	25.7979984283447	26.92041015625	26.6826610565186	25.4055652618408	24.0534648895264	26.5855178833008	23.7564449310303	26.1951656341553	27.0249481201172	26.3712215423584	25.5221099853516	25.2016944885254				9606	anion transport;bicarbonate transport;biological regulation;catabolic process;cellular catabolic process;cellular component assembly;cellular component organization;cellular component organization or biogenesis;cellular membrane organization;cellular metabolic process;cellular process;cellular response to chemical stimulus;cellular response to hydrogen peroxide;cellular response to oxidative stre…	binding;cation binding;heme binding;ion binding;iron ion binding;metal ion binding;oxygen binding;oxygen transporter activity;substrate-specific transporter activity;tetrapyrrole binding;transition metal ion binding;transporter activity	blood microparticle;cell part;cytoplasmic membrane-bounded vesicle lumen;cytoplasmic part;cytoplasmic vesicle part;cytosol;cytosolic part;cytosolic small ribosomal subunit;endocytic vesicle lumen;extracellular membrane-bounded organelle;extracellular organelle;extracellular region;extracellular region part;extracellular vesicular exosome;haptoglobin-hemoglobin complex;hemoglobin complex;intracell…	African trypanosomiasis;Malaria	17	17	12	99.3	99.3	86.6	15.257	0	323.31	18245000000	1894	0.0885013	0.184721	0.0885013	0.184721	P69905	P69905	Hemoglobin subunit alpha	HBA1	303
19.4472198486328	19.4916744232178	16.847225189209	14.9833879470825	17.4562759399414	16.6889705657959	15.20703125	16.7133464813232	16.6948413848877	17.1073970794678	17.177303314209	17.2297859191895	15.3803634643555	14.4718837738037	13.1738338470459	15.9311065673828				9606	amine metabolic process;aminoglycan biosynthetic process;aminoglycan catabolic process;aminoglycan metabolic process;anatomical structure development;anatomical structure formation involved in morphogenesis;anatomical structure morphogenesis;angiogenesis;biological regulation;biosynthetic process;brain development;carbohydrate biosynthetic process;carbohydrate catabolic process;carbohydrate metab…	binding;cation binding;ion binding;metal ion binding;protein binding;protein C-terminus binding	adherens junction;anchoring junction;basal lamina;cell junction;cell part;cell-substrate adherens junction;cell-substrate junction;cytoplasmic part;extracellular matrix;extracellular matrix part;extracellular membrane-bounded organelle;extracellular organelle;extracellular region;extracellular region part;extracellular space;extracellular vesicular exosome;focal adhesion;Golgi apparatus part;Golg…	ECM-receptor interaction	22	22	22	5.8	5.8	5.8	468.83	0	154.19	69620000	109	0.36195	0.493529	0.36195	0.493529	P98160	P98160	Basement membrane-specific heparan sulfate proteoglycan core protein;Endorepellin;LG3 peptide	HSPG2	306
17.3208713531494	17.3353385925293	18.0151824951172	17.7782402038574	19.0901165008545	18.4124908447266	17.7195281982422	17.8419094085693	16.9731159210205	17.2701263427734	17.4799575805664	16.3541030883789	16.4944152832031	17.4072494506836	17.8915958404541	NaN				9606	acylglycerol catabolic process;acylglycerol metabolic process;alcohol metabolic process;amine metabolic process;anatomical structure development;biosynthetic process;carbohydrate metabolic process;carbohydrate transport;catabolic process;cellular amine metabolic process;cellular biogenic amine metabolic process;cellular biosynthetic process;cellular carbohydrate metabolic process;cellular catabol…	binding;carboxylic acid binding;fatty acid binding;lipid binding;monocarboxylic acid binding;transporter activity	cell part;cytoplasm;cytoplasmic part;cytosol;extracellular membrane-bounded organelle;extracellular organelle;extracellular region part;extracellular vesicular exosome;intracellular organelle part;intracellular part;membrane-bounded organelle;membrane-bounded vesicle;nuclear part;nucleoplasm;organelle;organelle part;vesicle	PPAR signaling pathway	5	5	5	28.9	28.9	28.9	15.164	0	307.93	49633000	61	0.829966	0.882157	0.829966	0.882157	Q01469	Q01469	Fatty acid-binding protein, epidermal	FABP5	309
20.2899169921875	20.2961654663086	18.8735466003418	19.3506698608398	18.5708141326904	18.6686115264893	18.0896472930908	19.4843845367432	20.7080402374268	19.14084815979	19.7371826171875	18.8075981140137	19.7285270690918	19.9297542572021	19.4747428894043	19.0975952148438				9606	anatomical structure development;cell differentiation;cellular developmental process;cellular process;developmental process;epithelial cell differentiation;muscle organ development;muscle structure development;organ development		cell part;cytoplasm;intracellular part		10	10	10	45.3	45.3	45.3	22.611	0	184.21	215950000	208	0.58679	0.699187	0.58679	0.699187	Q01995;Q9UI15	Q01995	Transgelin	TAGLN	310
17.6567611694336	17.6736030578613	18.7287082672119	18.4604091644287	18.0713710784912	17.326623916626	17.9549026489258	18.7131805419922	18.2872066497803	18.9480934143066	18.6548843383789	18.2073345184326	18.7099514007568	18.5381832122803	17.9805717468262	17.4738960266113				9606	anatomical structure development;anatomical structure homeostasis;biological regulation;biosynthetic process;catabolic process;cell killing;cell proliferation;cellular biosynthetic process;cellular catabolic process;cellular macromolecule metabolic process;cellular metabolic process;cellular nitrogen compound metabolic process;cellular process;cellular response to chemical stimulus;cellular respo…	antioxidant activity;binding;catalytic activity;cation binding;heme binding;ion binding;iron ion binding;metal ion binding;oxidoreductase activity;oxidoreductase activity, acting on paired donors, with incorporation or reduction of molecular oxygen;oxidoreductase activity, acting on peroxide as acceptor;peroxidase activity;peroxiredoxin activity;tetrapyrrole binding;thioredoxin peroxidase activit…	cell part;chromatin;chromosomal part;cytoplasm;cytoplasmic membrane-bounded vesicle;cytoplasmic part;cytoplasmic vesicle;cytosol;euchromatin;extracellular membrane-bounded organelle;extracellular organelle;extracellular region part;extracellular space;extracellular vesicular exosome;intracellular membrane-bounded organelle;intracellular non-membrane-bounded organelle;intracellular organelle;intra…	Peroxisome	9	8	8	47.7	42.2	42.2	22.11	0	50.535	110370000	95	0.661981	0.755965	0.661981	0.755965	Q06830;Q13162	Q06830	Peroxiredoxin-1	PRDX1	312
NaN	15.903434753418	16.6317024230957	16.3395328521729	16.6045417785645	NaN	16.3297557830811	16.988338470459	15.6465587615967	16.8834114074707	16.7715473175049	17.092041015625	17.7214221954346	16.4508628845215	16.7059555053711	16.4239521026611				9606	carbohydrate metabolic process;cellular carbohydrate metabolic process;cellular macromolecule metabolic process;cellular metabolic process;cellular process;cellular protein metabolic process;glycosylation;macromolecule glycosylation;macromolecule metabolic process;macromolecule modification;metabolic process;peptidyl-amino acid modification;peptidyl-asparagine modification;post-translational prot…	alpha-glucosidase activity;binding;carbohydrate binding;catalytic activity;glucan 1,3-alpha-glucosidase activity;glucosidase activity;hydrolase activity;hydrolase activity, acting on glycosyl bonds;hydrolase activity, hydrolyzing O-glycosyl compounds	cell part;cytoplasmic membrane-bounded vesicle;cytoplasmic part;cytoplasmic vesicle;endoplasmic reticulum lumen;endoplasmic reticulum part;extracellular membrane-bounded organelle;extracellular organelle;extracellular region part;extracellular vesicular exosome;glucosidase II complex;Golgi apparatus;intracellular membrane-bounded organelle;intracellular organelle;intracellular organelle lumen;int…	N-Glycan biosynthesis;Protein processing in endoplasmic reticulum	7	7	7	9.3	9.3	9.3	106.87	0	64.367	25222000	41	0.455202	0.58273	0.455202	0.58273	Q14697	Q14697	Neutral alpha-glucosidase AB	GANAB	321
17.3145122528076	17.3250942230225	19.9335880279541	16.8684577941895	18.1654052734375	17.6470184326172	17.2701950073242	16.387378692627	16.4122295379639	18.2964019775391	16.5707454681396	16.0345935821533	15.7783508300781	15.0046653747559	16.7481079101563	NaN				9606	biological regulation;cell projection organization;cell surface receptor linked signaling pathway;cellular component organization;cellular component organization at cellular level;cellular component organization or biogenesis;cellular component organization or biogenesis at cellular level;cellular process;cellular response to stimulus;defense response;immune response;immune system process;inducti…	binding;identical protein binding;molecular transducer activity;protein binding;receptor activity;signal transducer activity;signaling receptor activity;transmembrane signaling receptor activity	cell part;extracellular region;integral to membrane;integral to plasma membrane;intrinsic to membrane;intrinsic to plasma membrane;membrane;membrane part;plasma membrane;plasma membrane part		6	6	6	19.6	19.6	19.6	42.802	0	96.14	57728000	63	NaN	NaN	NaN	NaN	Q15109	Q15109	Advanced glycosylation end product-specific receptor	AGER	325
18.8652400970459	18.8847427368164	18.6349925994873	18.0378913879395	19.0204639434814	19.5976791381836	18.9956893920898	18.7616348266602	18.6143169403076	18.7904529571533	18.7364692687988	18.446382522583	18.1704273223877	17.9494037628174	18.5606651306152	18.2381935119629				9606	cell cycle;cell cycle process;cell division;cellular component assembly;cellular component assembly at cellular level;cellular component organization;cellular component organization at cellular level;cellular component organization or biogenesis;cellular component organization or biogenesis at cellular level;cellular macromolecular complex assembly;cellular macromolecular complex subunit organiza…	binding;catalytic activity;GTP binding;GTPase activity;guanyl nucleotide binding;guanyl ribonucleotide binding;hydrolase activity;hydrolase activity, acting on acid anhydrides;hydrolase activity, acting on acid anhydrides, in phosphorus-containing anhydrides;nucleoside-triphosphatase activity;nucleotide binding;purine nucleotide binding;purine ribonucleoside triphosphate binding;purine ribonucleo…	cell part;cytoplasm;cytoplasmic microtubule;cytoplasmic part;cytoskeletal part;cytosol;endosome;extracellular membrane-bounded organelle;extracellular organelle;extracellular region part;extracellular vesicular exosome;intracellular membrane-bounded organelle;intracellular organelle;intracellular organelle part;intracellular part;macromolecular complex;membrane-bounded organelle;membrane-bounded …	Gap junction;Pathogenic Escherichia coli infection;Phagosome	12	12	2	32.8	32.8	6.2	50.135	0	177.87	142540000	225	0.928507	0.955953	0.928507	0.955953	Q71U36;P0DPH8;P0DPH7;Q6PEY2	Q71U36;P0DPH8;P0DPH7;Q6PEY2	Tubulin alpha-1A chain;Tubulin alpha-3E chain	TUBA1A;TUBA3E	336
16.367359161377	16.5004386901855	19.0989360809326	NaN	18.9700202941895	18.8298816680908	18.6360855102539	18.8875560760498	18.4963302612305	17.9736080169678	19.2885398864746	19.4797706604004	19.0935688018799	18.9002113342285	17.717155456543	18.0141906738281				9606	biological regulation;cell redox homeostasis;cellular component organization;cellular component organization or biogenesis;cellular homeostasis;cellular process;homeostatic process;positive regulation of catalytic activity;positive regulation of GTPase activity;positive regulation of hydrolase activity;positive regulation of molecular function;regulation of actin cytoskeleton organization;regulat…	binding;catalytic activity;disulfide oxidoreductase activity;electron carrier activity;enzyme activator activity;enzyme regulator activity;GTPase activator activity;GTPase regulator activity;nucleoside-triphosphatase regulator activity;oxidoreductase activity;oxidoreductase activity, acting on a sulfur group of donors;protein binding;protein disulfide oxidoreductase activity;receptor binding;sema…	cell part;cell projection;cytoplasm;extracellular membrane-bounded organelle;extracellular organelle;extracellular region part;extracellular vesicular exosome;intracellular membrane-bounded organelle;intracellular organelle;intracellular part;lamellipodium;membrane-bounded organelle;membrane-bounded vesicle;nucleus;organelle;vesicle		4	4	4	43	43	43	10.438	0	71.004	97962000	89	0.735266	0.813237	0.735266	0.813237	Q9H299	Q9H299	SH3 domain-binding glutamic acid-rich-like protein 3	SH3BGRL3	364

## Sheet: Supplementary File3_LFQ_PCA
CTRL1	CTRL2	CTRL3	pz1_STAGEI	pz2_STAGEI	pz3_STAGEII	pz4_STAGEI	pz5_STAGEII	pz6_STAGEI	pz7_STAGEI	pz8_STAGEII	pz9_STAGEI	pz10_STAGEI	pz11_STAGEII	Only identified by site	Reverse	Potential contaminant	Taxonomy IDs	GOBP name	GOMF name	GOCC name	KEGG name	Peptides	Razor + unique peptides	Unique peptides	Sequence coverage [%]	Unique + razor sequence coverage [%]	Unique sequence coverage [%]	Mol. weight [kDa]	Q-value	Score	Intensity	MS/MS count	Density_LFQ intensity _4_04_Pz5_LFQ intensity _4_24_Pz5	Excluded fraction_LFQ intensity _4_04_Pz5_LFQ intensity _4_24_Pz5	Density_LFQ intensity _4_04_Pz5_LFQ intensity _4_24_Pz5_	Excluded fraction_LFQ intensity _4_04_Pz5_LFQ intensity _4_24_Pz5_	Protein IDs	Majority protein IDs	Protein names	Gene names	id
18.0332717895508	18.88258934021	18.3397483825684	18.5602588653564	18.4150562286377	17.8924369812012	19.5066680908203	19.0651321411133	19.9143123626709	17.6672649383545	17.9589500427246	19.6369724273682	18.8999996185303	16.6855278015137				9606	axon guidance;biological adhesion;biological regulation;cell adhesion;cell surface receptor linked signaling pathway;cell-cell adhesion;cellular process;cellular response to stimulus;chemotaxis;enzyme linked receptor protein signaling pathway;ephrin receptor signaling pathway;establishment of localization;establishment of localization in cell;establishment of protein localization;establishment of…	binding;calcium ion binding;cation binding;ion binding;metal ion binding	actin filament bundle;actomyosin;apical part of cell;cell part;contractile fiber part;cytoplasmic part;cytoskeletal part;cytosol;extracellular membrane-bounded organelle;extracellular organelle;extracellular region part;extracellular vesicular exosome;intracellular organelle part;intracellular part;macromolecular complex;membrane-bounded organelle;membrane-bounded vesicle;myosin complex;myosin II…	Focal adhesion;Leukocyte transendothelial migration;Regulation of actin cytoskeleton;Tight junction	6	6	3	46.2	46.2	24	19.794	0	54.761	96487000	111	0.89474	0.936324	0.89474	0.936324	P19105;O14950	P19105;O14950	Myosin regulatory light chain 12A;Myosin regulatory light chain 12B	MYL12A;MYL12B	53
21.7636489868164	20.6613597869873	18.8259658813477	20.1633701324463	19.6774349212646	20.7993850708008	19.8032073974609	20.1948432922363	21.1316967010498	20.0766582489014	19.6281852722168	20.0822582244873	23.7392864227295	21.3344535827637				9606	anatomical structure development;antibacterial humoral response;antimicrobial humoral response;ATP-dependent chromatin remodeling;biological regulation;cell migration;cell motility;cellular component assembly;cellular component assembly at cellular level;cellular component disassembly;cellular component disassembly at cellular level;cellular component movement;cellular component organization;cell…	binding;DNA binding;nucleic acid binding	cell part;chromosomal part;extracellular membrane-bounded organelle;extracellular organelle;extracellular region part;extracellular space;extracellular vesicular exosome;extrinsic to membrane;extrinsic to plasma membrane;intracellular membrane-bounded organelle;intracellular organelle;intracellular organelle part;intracellular part;macromolecular complex;membrane part;membrane-bounded organelle;m…	Systemic lupus erythematosus	7	7	7	43.7	43.7	43.7	13.944	0	323.31	585830000	187	0.379515	0.515278	0.379515	0.515278	P57053;P58876;P62807;Q5QNW6;Q93079;Q99877;O60814;Q99879;P06899;P23527;P33778;Q16778;Q99880;Q96A08;Q8N257;A0A2R8Y619;Q6DRA6;Q6DN03	P57053;P58876;P62807;Q5QNW6;Q93079;Q99877;O60814;Q99879;P06899;P23527;P33778;Q16778;Q99880;Q96A08;Q8N257	Histone H2B type F-S;Histone H2B type 1-D;Histone H2B type 1-C/E/F/G/I;Histone H2B type 2-F;Histone H2B type 1-H;Histone H2B type 1-N;Histone H2B type 1-K;Histone H2B type 1-M;Histone H2B type 1-J;Histone H2B type 1-O;Histone H2B type 1-B;Histone H2B type 2-E;Histone H2B type 1-L;Histone H2B type 1-A;Histone H2B type 3-B	H2BFS;HIST1H2BD;HIST1H2BC;HIST2H2BF;HIST1H2BH;HIST1H2BN;HIST1H2BK;HIST1H2BM;HIST1H2BJ;HIST1H2BO;HIST1H2BB;HIST2H2BE;HIST1H2BL;HIST1H2BA;HIST3H2BB	57
18.9784374237061	22.1517124176025	21.3960342407227	21.1780986785889	20.0355033874512	21.2033519744873	21.7422180175781	21.8064842224121	21.7476768493652	22.5090103149414	21.4533233642578	21.5270729064941	19.5505466461182	21.3394737243652				9606	activation of immune response;anatomical structure homeostasis;biological regulation;cellular component organization;cellular component organization or biogenesis;cellular membrane organization;cellular process;complement activation;complement activation, classical pathway;defense response;endocytosis;establishment of localization;homeostatic process;humoral immune response;immune effector proces…	antigen binding;binding	blood microparticle;cell part;extracellular membrane-bounded organelle;extracellular organelle;extracellular region;extracellular region part;extracellular space;extracellular vesicular exosome;membrane;membrane-bounded organelle;membrane-bounded vesicle;organelle;plasma membrane;vesicle		6	6	6	83.2	83.2	83.2	11.765	0	323.31	714040000	809	0.335373	0.462818	0.335373	0.462818	P01834	P01834	Ig kappa chain C region	IGKC	82
18.0051422119141	21.0174694061279	18.4903755187988	20.1311931610107	18.8083229064941	21.9350986480713	22.2970085144043	21.7949924468994	21.7522983551025	22.1101245880127	19.2975292205811	21.0072383880615	18.9893417358398	18.5918121337891				9606	anatomical structure homeostasis;antibacterial humoral response;antimicrobial humoral response;biological regulation;cellular component organization;cellular component organization or biogenesis;cellular macromolecule metabolic process;cellular membrane organization;cellular metabolic process;cellular process;cellular protein metabolic process;defense response;defense response to bacterium;endocy…	antigen binding;binding	blood microparticle;dimeric IgA immunoglobulin complex;extracellular membrane-bounded organelle;extracellular organelle;extracellular region;extracellular region part;extracellular space;extracellular vesicular exosome;IgA immunoglobulin complex;IgA immunoglobulin complex, circulating;immunoglobulin complex;immunoglobulin complex, circulating;macromolecular complex;membrane-bounded organelle;memb…		9	9	9	38	38	38	37.654	0	323.31	438410000	260	0.224905	0.342349	0.224905	0.342349	P01876;P01877	P01876	Ig alpha-1 chain C region	IGHA1	87
20.7942390441895	17.0385341644287	14.7418184280396	19.4439678192139	17.2685604095459	16.7236080169678	18.2553424835205	16.1565380096436	18.1874675750732	19.5092220306396	16.6786556243896	19.4029960632324	15.6180667877197	16.5839157104492				9606	anatomical structure development;anatomical structure formation involved in morphogenesis;anatomical structure morphogenesis;biological regulation;biomineral tissue development;biosynthetic process;blood coagulation;blood vessel development;bone trabecula formation;cartilage development;cartilage development involved in endochondral bone morphogenesis;cell activation;cell communication;cell diffe…	binding;cation binding;extracellular matrix structural constituent;growth factor binding;identical protein binding;ion binding;metal ion binding;platelet-derived growth factor binding;protein binding;structural molecule activity	cell part;collagen;collagen type I;cytoplasmic membrane-bounded vesicle;cytoplasmic part;cytoplasmic vesicle;endoplasmic reticulum lumen;endoplasmic reticulum part;extracellular matrix;extracellular matrix part;extracellular region;extracellular region part;extracellular space;fibrillar collagen;Golgi apparatus;intracellular membrane-bounded organelle;intracellular organelle;intracellular organel…	Amoebiasis;ECM-receptor interaction;Focal adhesion;Protein digestion and absorption	9	9	9	5.9	5.9	5.9	138.94	0	207.41	151310000	158	0.0660367	0.144163	0.0660367	0.144163	P02452	P02452	Collagen alpha-1(I) chain	COL1A1	90
17.8885173797607	19.2616214752197	18.3847045898438	18.2461833953857	18.0513362884521	16.8086376190186	18.77223777771	18.1732864379883	17.1232318878174	18.3359928131104	18.3602466583252	18.4469776153564	18.1969985961914	17.063024520874				9606	adrenal gland development;alcohol metabolic process;amine metabolic process;anatomical structure development;anatomical structure morphogenesis;axon regeneration;axonogenesis;biological regulation;biosynthetic process;blood coagulation;blood vessel endothelial cell migration;C21-steroid hormone metabolic process;cell activation;cell migration;cell motility;cell part morphogenesis;cell projection …	alcohol binding;amine binding;apolipoprotein A-I receptor binding;apolipoprotein receptor binding;beta-amyloid binding;binding;cation binding;chemorepellent activity;cholesterol binding;cholesterol transporter activity;enzyme activator activity;enzyme binding;enzyme inhibitor activity;enzyme regulator activity;high-density lipoprotein particle binding;high-density lipoprotein particle receptor bi…	blood microparticle;cell part;cell surface;chylomicron;cytoplasmic membrane-bounded vesicle;cytoplasmic membrane-bounded vesicle lumen;cytoplasmic part;cytoplasmic vesicle;cytoplasmic vesicle part;cytosol;discoidal high-density lipoprotein particle;early endosome;endocytic vesicle;endocytic vesicle lumen;endoplasmic reticulum lumen;endoplasmic reticulum part;endosome;extracellular membrane-bounde…	African trypanosomiasis;Fat digestion and absorption;PPAR signaling pathway;Vitamin digestion and absorption	9	9	9	34.5	34.5	34.5	30.777	0	75.147	130270000	124	0.376525	0.512186	0.376525	0.512186	P02647	P02647	Apolipoprotein A-I;Proapolipoprotein A-I;Truncated apolipoprotein A-I	APOA1	94
19.8671798706055	20.3078594207764	22.1151123046875	21.2255268096924	21.3583164215088	20.9706363677979	20.4185409545898	21.3073577880859	19.1775512695313	20.3856391906738	19.8996086120605	20.5236301422119	19.3208541870117	20.3201789855957				9606	acute inflammatory response;acute-phase response;biological regulation;cellular component assembly;cellular component assembly at cellular level;cellular component organization;cellular component organization at cellular level;cellular component organization or biogenesis;cellular component organization or biogenesis at cellular level;cellular macromolecular complex assembly;cellular macromolecul…	binding;calcium ion binding;carbohydrate binding;cation binding;complement binding;complement component C1q binding;ion binding;metal ion binding;opsonin binding;protein binding;unfolded protein binding;virion binding	blood microparticle;cell part;extracellular membrane-bounded organelle;extracellular organelle;extracellular region;extracellular region part;extracellular space;extracellular vesicular exosome;intracellular membrane-bounded organelle;intracellular organelle;intracellular part;macromolecular complex;membrane-bounded organelle;membrane-bounded vesicle;nucleus;organelle;protein complex;vesicle		6	6	6	28.3	28.3	28.3	25.387	0	225.13	304700000	165	0.355848	0.487922	0.355848	0.487922	P02743	P02743	Serum amyloid P-component;Serum amyloid P-component(1-203)	APCS	100
19.2663879394531	20.5439682006836	18.7747135162354	20.6892738342285	19.7165756225586	20.5434017181396	20.4712982177734	20.1355838775635	20.85817527771	20.4690132141113	20.2324542999268	20.1956844329834	19.7782363891602	19.9190692901611				9606	anatomical structure homeostasis;biological adhesion;biological regulation;cell adhesion;cell surface receptor linked signaling pathway;cell-cell adhesion;cellular component movement;cellular process;cellular response to chemical stimulus;cellular response to growth factor stimulus;cellular response to organic substance;cellular response to stimulus;cellular response to vascular endothelial growt…	binding;enzyme binding;enzyme inhibitor activity;enzyme regulator activity;identical protein binding;kinase binding;kinase inhibitor activity;kinase regulator activity;protein binding;protein kinase binding;protein kinase C binding;protein kinase C inhibitor activity;protein kinase inhibitor activity;protein kinase regulator activity;protein serine/threonine kinase inhibitor activity;small conjug…	adherens junction;anchoring junction;cell junction;cell part;cell-substrate adherens junction;cell-substrate junction;contractile fiber part;cytoplasm;cytoplasmic part;cytoskeletal part;cytoskeleton;cytosol;extracellular membrane-bounded organelle;extracellular organelle;extracellular region part;extracellular space;extracellular vesicular exosome;focal adhesion;intracellular membrane-bounded org…	Amoebiasis;MAPK signaling pathway;VEGF signaling pathway	12	12	12	62.9	62.9	62.9	22.782	0	183.97	437530000	494	0.368168	0.502493	0.368168	0.502493	P04792	P04792	Heat shock protein beta-1	HSPB1	123
21.9950370788574	20.6490421295166	19.8025779724121	20.036039352417	19.525390625	20.5722827911377	19.1976299285889	20.0068950653076	21.1004676818848	20.1188297271729	20.0809574127197	20.4695110321045	24.1637763977051	20.3022193908691				9606	biological regulation;cell cycle;cell cycle checkpoint;cellular component assembly;cellular component assembly at cellular level;cellular component disassembly;cellular component disassembly at cellular level;cellular component organization;cellular component organization at cellular level;cellular component organization or biogenesis;cellular component organization or biogenesis at cellular leve…	binding;damaged DNA binding;DNA binding;enzyme binding;histone binding;nucleic acid binding;protein binding	cell part;chromatin;chromosomal part;chromosome;condensed chromosome;condensed nuclear chromosome;extracellular membrane-bounded organelle;extracellular organelle;extracellular region part;extracellular vesicular exosome;germ cell nucleus;intracellular membrane-bounded organelle;intracellular non-membrane-bounded organelle;intracellular organelle;intracellular organelle part;intracellular part;ma…	Systemic lupus erythematosus	5	5	5	35.2	35.2	35.2	13.936	0	323.31	560640000	189	0.350507	0.482408	0.350507	0.482408	Q99878;Q96KK5;Q9BTM1;Q16777;Q93077;Q7L7L0;Q6FI13;P20671;P0C0S8;P04908;Q96QV6;P16104;Q8IUE6;Q71UI9;P0C0S5;REV__Q8NB25	Q99878;Q96KK5;Q9BTM1;Q16777;Q93077;Q7L7L0;Q6FI13;P20671;P0C0S8;P04908;Q96QV6;P16104;Q8IUE6	Histone H2A type 1-J;Histone H2A type 1-H;Histone H2A.J;Histone H2A type 2-C;Histone H2A type 1-C;Histone H2A type 3;Histone H2A type 2-A;Histone H2A type 1-D;Histone H2A type 1;Histone H2A type 1-B/E;Histone H2A type 1-A;Histone H2AX;Histone H2A type 2-B	HIST1H2AJ;HIST1H2AH;H2AFJ;HIST2H2AC;HIST1H2AC;HIST3H2A;HIST2H2AA3;HIST1H2AD;HIST1H2AG;HIST1H2AB;HIST1H2AA;H2AFX;HIST2H2AB	124
21.6647930145264	18.4427738189697	15.4717597961426	20.1353340148926	17.4239044189453	18.100622177124	19.646671295166	17.0535659790039	19.6154537200928	19.228443145752	17.4391651153564	19.9453525543213	15.7208585739136	16.9243068695068				9606	anatomical structure development;anatomical structure morphogenesis;biological regulation;blood coagulation;blood vessel development;cell activation;cell migration;cell motility;cell surface receptor linked signaling pathway;cellular component assembly;cellular component disassembly;cellular component disassembly at cellular level;cellular component movement;cellular component organization;cellul…	binding;binding, bridging;cation binding;extracellular matrix structural constituent;growth factor binding;identical protein binding;ion binding;metal ion binding;platelet-derived growth factor binding;protein binding;protein binding, bridging;structural molecule activity	cell part;collagen;collagen type I;cytoplasmic part;endoplasmic reticulum lumen;endoplasmic reticulum part;extracellular matrix;extracellular matrix part;extracellular membrane-bounded organelle;extracellular organelle;extracellular region;extracellular region part;extracellular space;extracellular vesicular exosome;fibrillar collagen;intracellular organelle lumen;intracellular organelle part;int…	Amoebiasis;ECM-receptor interaction;Focal adhesion;Protein digestion and absorption	9	9	9	7.2	7.2	7.2	129.31	0	323.31	287450000	277	0.59169	0.705761	0.59169	0.705761	P08123	P08123	Collagen alpha-2(I) chain	COL1A2	149
21.8014011383057	20.1450710296631	17.6603240966797	20.980432510376	20.2577610015869	21.8012027740479	20.4457664489746	21.103479385376	21.7046356201172	19.75559425354	19.749683380127	19.6104869842529	21.1199054718018	20.2010707855225				9606	actin filament-based movement;actin filament-based process;actin-mediated cell contraction;actin-myosin filament sliding;anatomical structure development;apoptosis;astrocyte development;astrocyte differentiation;Bergmann glial cell differentiation;biological regulation;cell death;cell development;cell differentiation;cellular component disassembly;cellular component disassembly at cellular level;…	binding;double-stranded RNA binding;glycoprotein binding;identical protein binding;nucleic acid binding;protein binding;protein C-terminus binding;RNA binding;scaffold protein binding;structural constituent of cytoskeleton;structural constituent of eye lens;structural molecule activity	adherens junction;anchoring junction;cell junction;cell leading edge;cell part;cell projection;cell-substrate adherens junction;cell-substrate junction;cytoplasm;cytoplasmic part;cytoskeletal part;cytoskeleton;cytosol;extracellular membrane-bounded organelle;extracellular organelle;extracellular region part;extracellular vesicular exosome;focal adhesion;intermediate filament;intermediate filament…		35	35	30	73.8	73.8	66.5	53.651	0	323.31	NaN	1167	0.233577	0.354117	0.233577	0.354117	P08670;P41219;P14136;Q16352;P07196;P07197	P08670	Vimentin	VIM	152
16.7468814849854	19.3740291595459	18.0629997253418	17.8082599639893	18.4520568847656	18.4734210968018	19.6464958190918	18.5530376434326	18.5222511291504	18.8543453216553	19.5139312744141	19.687105178833	18.3109169006348	17.5645027160645				9606	apoptosis;B cell activation;B cell activation involved in immune response;B cell differentiation;biological regulation;carbohydrate homeostasis;cell activation;cell activation involved in immune response;cell death;cell differentiation;cellular chemical homeostasis;cellular developmental process;cellular glucose homeostasis;cellular homeostasis;cellular process;cellular response to carbohydrate s…	binding;carbohydrate binding;disaccharide binding;galactoside binding;lactose binding;molecular transducer activity;monosaccharide binding;signal transducer activity;sugar binding	cell part;cell surface;cytoplasm;extracellular matrix;extracellular membrane-bounded organelle;extracellular organelle;extracellular region part;extracellular space;extracellular vesicular exosome;intracellular;intracellular membrane-bounded organelle;intracellular organelle;intracellular part;membrane-bounded organelle;membrane-bounded vesicle;nucleus;organelle;proteinaceous extracellular matrix…		9	9	9	79.3	79.3	79.3	14.716	0	138.47	180170000	176	0.955739	0.981196	0.955739	0.981196	P09382	P09382	Galectin-1	LGALS1	156
18.152889251709	21.3408241271973	19.9341239929199	21.1751766204834	19.7197704315186	21.1676635742188	21.4605407714844	21.59450340271	21.0438690185547	22.5948448181152	20.9853057861328	21.8583641052246	19.3406257629395	20.2223014831543				9606					6	6	2	70.8	70.8	16	11.265	0	293.33	571650000	180	0.331876	0.458844	0.331876	0.458844	P0DOY3;P0DOY2	P0DOY3;P0DOY2			162
18.5341205596924	17.2733955383301	16.5688552856445	18.8589038848877	18.9220161437988	17.4832172393799	17.754861831665	18.1850986480713	17.7132396697998	17.0011882781982	16.8923759460449	16.2759056091309	18.356725692749	16.5761413574219				9606	axon guidance;biological adhesion;cell adhesion;cell differentiation;cellular component assembly;cellular component disassembly;cellular component disassembly at cellular level;cellular component organization;cellular component organization at cellular level;cellular component organization or biogenesis;cellular component organization or biogenesis at cellular level;cellular developmental process…	binding;growth factor binding;platelet-derived growth factor binding;protein binding	anchoring collagen;cell part;collagen;collagen type VI;cytoplasmic part;endoplasmic reticulum lumen;endoplasmic reticulum part;extracellular matrix;extracellular matrix part;extracellular membrane-bounded organelle;extracellular organelle;extracellular region;extracellular region part;extracellular vesicular exosome;intracellular organelle lumen;intracellular organelle part;intracellular part;lys…	ECM-receptor interaction;Focal adhesion;Protein digestion and absorption	13	13	13	19.1	19.1	19.1	108.53	0	127.69	85857000	144	0.541166	0.660595	0.541166	0.660595	P12109	P12109	Collagen alpha-1(VI) chain	COL6A1	173
18.4834938049316	18.3316688537598	16.0467948913574	19.4412956237793	19.2278785705566	18.6040744781494	18.9873466491699	18.4958782196045	19.2416534423828	18.1871776580811	18.1338539123535	17.2863597869873	17.068172454834	16.0974197387695				9606	axon guidance;biological adhesion;cell adhesion;cellular component assembly;cellular component disassembly;cellular component disassembly at cellular level;cellular component organization;cellular component organization at cellular level;cellular component organization or biogenesis;cellular component organization or biogenesis at cellular level;cellular process;chemotaxis;collagen catabolic proc…		cell part;collagen;cytoplasmic part;endoplasmic reticulum lumen;endoplasmic reticulum part;extracellular matrix;extracellular matrix part;extracellular membrane-bounded organelle;extracellular organelle;extracellular region;extracellular region part;extracellular space;extracellular vesicular exosome;intracellular organelle lumen;intracellular organelle part;intracellular part;macromolecular comp…	ECM-receptor interaction;Focal adhesion;Protein digestion and absorption	13	13	13	15	15	15	108.58	0	116.45	161590000	326	0.951903	0.976942	0.951903	0.976942	P12110	P12110	Collagen alpha-2(VI) chain	COL6A2	174
19.4044094085693	17.5771045684814	16.6898307800293	19.3220386505127	18.4246425628662	18.4773006439209	18.0596504211426	18.7943019866943	18.1037483215332	17.8423633575439	17.7940483093262	16.787239074707	18.6884994506836	16.9347343444824				9606	anatomical structure development;axon guidance;biological adhesion;cell adhesion;cellular component disassembly;cellular component disassembly at cellular level;cellular component organization;cellular component organization at cellular level;cellular component organization or biogenesis;cellular component organization or biogenesis at cellular level;cellular process;chemotaxis;collagen catabolic…	endopeptidase inhibitor activity;endopeptidase regulator activity;enzyme inhibitor activity;enzyme regulator activity;peptidase inhibitor activity;peptidase regulator activity;serine-type endopeptidase inhibitor activity	anchoring collagen;cell part;collagen;collagen type VI;cytoplasmic part;endoplasmic reticulum lumen;endoplasmic reticulum part;extracellular matrix;extracellular matrix part;extracellular membrane-bounded organelle;extracellular organelle;extracellular region;extracellular region part;extracellular space;extracellular vesicular exosome;intracellular organelle lumen;intracellular organelle part;in…	ECM-receptor interaction;Focal adhesion;Protein digestion and absorption	30	30	30	12.3	12.3	12.3	343.67	0	215.64	159900000	189	0.980302	0.994847	0.980302	0.994847	P12111	P12111	Collagen alpha-3(VI) chain	COL6A3	175
17.6856517791748	22.4466495513916	23.2540798187256	20.6552581787109	19.8844242095947	23.2332725524902	20.8253192901611	23.3525905609131	22.4668254852295	22.9026432037354	22.7329959869385	22.7656326293945	21.4364185333252	20.6427268981934				9606	cellular component disassembly;cellular component disassembly at cellular level;cellular component organization;cellular component organization at cellular level;cellular component organization or biogenesis;cellular component organization or biogenesis at cellular level;cellular process;defense response;extracellular matrix disassembly;extracellular matrix organization;extracellular structure or…	catalytic activity;endopeptidase activity;hydrolase activity;peptidase activity;peptidase activity, acting on L-amino acid peptides;serine hydrolase activity;serine-type endopeptidase activity;serine-type peptidase activity	extracellular region;extracellular region part;extracellular space		11	11	11	36	36	36	30.515	0	323.31	1362700000	771	0.083011	0.176262	0.083011	0.176262	Q15661;P20231;Q9BZJ3;A6NIE9;P05981	Q15661;P20231	Tryptase alpha/beta-1;Tryptase beta-2	TPSAB1;TPSB2	195
18.14035987854	17.2993869781494	17.63840675354	17.4923229217529	18.4469375610352	19.7732524871826	19.368200302124	18.8879814147949	19.1438274383545	18.0888195037842	19.5166072845459	22.0357704162598	19.0231246948242	17.9240169525146				9606	amine metabolic process;aminoglycan biosynthetic process;aminoglycan catabolic process;aminoglycan metabolic process;biological regulation;biosynthetic process;carbohydrate biosynthetic process;carbohydrate catabolic process;carbohydrate metabolic process;catabolic process;cellular biosynthetic process;cellular catabolic process;cellular metabolic process;cellular process;glycosaminoglycan biosyn…		cell part;cytoplasmic part;extracellular matrix;extracellular membrane-bounded organelle;extracellular organelle;extracellular region;extracellular region part;extracellular space;extracellular vesicular exosome;Golgi apparatus part;Golgi lumen;intracellular organelle lumen;intracellular organelle part;intracellular part;lysosomal lumen;membrane-bounded organelle;membrane-bounded vesicle;membrane…		8	8	8	38.9	38.9	38.9	33.922	0	323.31	202560000	102	0.451999	0.580705	0.451999	0.580705	P20774	P20774	Mimecan	OGN	196
17.6304798126221	19.2991409301758	17.7064971923828	19.8708248138428	18.4056987762451	19.6840267181396	18.4650325775146	19.1407108306885	19.2514400482178	17.8416862487793	17.4035778045654	18.3517322540283	18.8427810668945	18.3190231323242				9606	biological regulation;cellular macromolecule metabolic process;cellular metabolic process;cellular nitrogen compound metabolic process;cellular process;establishment of localization;establishment of RNA localization;gene expression;macromolecule metabolic process;metabolic process;mRNA metabolic process;mRNA processing;negative regulation of biological process;negative regulation of biosynthetic …	binding;DNA binding;nucleic acid binding;nucleotide binding;RNA binding;sequence-specific DNA binding;single-stranded DNA binding;single-stranded telomeric DNA binding;structure-specific DNA binding;telomeric DNA binding	catalytic step 2 spliceosome;cell part;cytoplasm;intracellular membrane-bounded organelle;intracellular organelle;intracellular organelle part;intracellular part;macromolecular complex;membrane;membrane-bounded organelle;nuclear part;nucleoplasm;nucleus;organelle;organelle part;ribonucleoprotein complex;spliceosomal complex		11	11	10	34.8	34.8	32.3	37.429	0	130.02	181350000	201	0.575108	0.689663	0.575108	0.689663	P22626;Q32P51	P22626	Heterogeneous nuclear ribonucleoproteins A2/B1	HNRNPA2B1	204
17.2063846588135	20.5743160247803	19.2517032623291	19.9092960357666	20.6509704589844	19.6463718414307	18.1034927368164	20.9545402526855	18.9712963104248	21.0401268005371	21.5816898345947	20.9946575164795	19.4581871032715	18.2764511108398				9606	biological regulation;biosynthetic process;catabolic process;cellular biosynthetic process;cellular catabolic process;cellular macromolecule metabolic process;cellular metabolic process;cellular nitrogen compound metabolic process;cellular process;cellular response to chemical stimulus;cellular response to hydrogen peroxide;cellular response to oxidative stress;cellular response to oxygen radical…	antioxidant activity;catalytic activity;oxidoreductase activity;oxidoreductase activity, acting on paired donors, with incorporation or reduction of molecular oxygen;oxidoreductase activity, acting on peroxide as acceptor;peroxidase activity;peroxiredoxin activity;thioredoxin peroxidase activity	cell part;cytoplasm;cytoplasmic part;cytosol;extracellular membrane-bounded organelle;extracellular organelle;extracellular region part;extracellular vesicular exosome;intracellular part;membrane-bounded organelle;membrane-bounded vesicle;organelle;vesicle		10	10	9	48.5	48.5	42.9	21.892	0	323.31	411690000	432	0.612233	0.721825	0.612233	0.721825	P32119	P32119	Peroxiredoxin-2	PRDX2	235
17.7012386322021	19.079891204834	18.0214004516602	18.4874248504639	19.3466567993164	20.1845893859863	19.6575984954834	19.5812301635742	19.9598541259766	18.8707504272461	19.332914352417	20.0500602722168	18.9586277008057	17.7925186157227				9606	cell differentiation;cellular developmental process;cellular process;developmental process;epithelial cell differentiation		extracellular membrane-bounded organelle;extracellular organelle;extracellular region part;extracellular vesicular exosome;membrane-bounded organelle;membrane-bounded vesicle;organelle;vesicle		12	12	12	70.9	70.9	70.9	22.391	0	183.1	302120000	246	0.389585	0.526149	0.389585	0.526149	P37802	P37802	Transgelin-2	TAGLN2	240
18.4651126861572	18.583288192749	19.2212524414063	18.7889595031738	16.6976470947266	19.1725063323975	19.9825916290283	19.2565860748291	18.8848857879639	18.7476348876953	18.8031597137451	20.209077835083	17.915699005127	17.0774612426758				9606	aging;amine metabolic process;aminoglycan biosynthetic process;aminoglycan catabolic process;aminoglycan metabolic process;anatomical structure development;biosynthetic process;carbohydrate biosynthetic process;carbohydrate catabolic process;carbohydrate metabolic process;catabolic process;cell aging;cellular biosynthetic process;cellular catabolic process;cellular metabolic process;cellular proc…	binding;carbohydrate binding;extracellular matrix structural constituent;glycosaminoglycan binding;heparin binding;pattern binding;polysaccharide binding;structural molecule activity	cell part;cytoplasmic part;extracellular matrix;extracellular membrane-bounded organelle;extracellular organelle;extracellular region;extracellular region part;extracellular vesicular exosome;Golgi apparatus part;Golgi lumen;intracellular organelle lumen;intracellular organelle part;intracellular part;lysosomal lumen;membrane-bounded organelle;membrane-bounded vesicle;membrane-enclosed lumen;orga…		14	14	14	41.1	41.1	41.1	43.809	0	323.31	222440000	285	0.623378	0.728249	0.623378	0.728249	P51888	P51888	Prolargin	PRELP	251
16.1016063690186	18.8618450164795	17.6369495391846	17.1528396606445	17.5084285736084	19.3135375976563	18.8081340789795	18.0005836486816	18.7430400848389	18.7205390930176	19.5457420349121	19.0161762237549	18.7154369354248	17.4864749908447				9606	alcohol biosynthetic process;alcohol catabolic process;alcohol metabolic process;biosynthetic process;carbohydrate biosynthetic process;carbohydrate catabolic process;carbohydrate metabolic process;catabolic process;cellular biosynthetic process;cellular carbohydrate biosynthetic process;cellular carbohydrate catabolic process;cellular carbohydrate metabolic process;cellular metabolic process;cel…	binding;catalytic activity;enzyme binding;intramolecular oxidoreductase activity;intramolecular oxidoreductase activity, interconverting aldoses and ketoses;isomerase activity;protein binding;triose-phosphate isomerase activity;ubiquitin protein ligase binding	cell part;cytoplasmic part;cytosol;extracellular membrane-bounded organelle;extracellular organelle;extracellular region part;extracellular space;extracellular vesicular exosome;intracellular membrane-bounded organelle;intracellular organelle;intracellular part;membrane-bounded organelle;membrane-bounded vesicle;nucleus;organelle;vesicle	Carbon fixation in photosynthetic organisms;Fructose and mannose metabolism;Glycolysis / Gluconeogenesis;Inositol phosphate metabolism	10	10	10	49.8	49.8	49.8	26.669	0	323.31	159500000	215	0.363891	0.496228	0.363891	0.496228	P60174	P60174	Triosephosphate isomerase	TPI1	266
23.7406749725342	23.9552669525146	23.9387588500977	23.8289051055908	23.88063621521	24.179723739624	23.5646514892578	24.7734909057617	24.0820465087891	24.1621551513672	24.1365699768066	23.7757530212402	23.9675579071045	23.1286735534668				9606	actin cytoskeleton organization;actin filament-based process;actomyosin structure organization;adherens junction organization;anatomical structure development;anatomical structure homeostasis;ATP-dependent chromatin remodeling;axon guidance;biological adhesion;biological regulation;blood coagulation;cell adhesion;cell junction assembly;cell junction organization;cell surface receptor linked signa…	adenyl nucleotide binding;adenyl ribonucleotide binding;ATP binding;binding;cytoskeletal protein binding;enzyme binding;identical protein binding;kinesin binding;nitric-oxide synthase binding;nucleotide binding;protein binding;purine nucleotide binding;purine ribonucleoside triphosphate binding;purine ribonucleotide binding;ribonucleotide binding;structural constituent of cytoskeleton;structural …	adherens junction;anchoring junction;axon;blood microparticle;cell cortex part;cell junction;cell part;cell projection;cell-substrate adherens junction;cell-substrate junction;chromatin;chromosomal part;contractile fiber;cortical cytoskeleton;cytoplasm;cytoplasmic part;cytoskeletal part;cytoskeleton;cytosol;extracellular membrane-bounded organelle;extracellular organelle;extracellular region part…	Adherens junction;Arrhythmogenic right ventricular cardiomyopathy (ARVC);Bacterial invasion of epithelial cells;Dilated cardiomyopathy;Focal adhesion;Hypertrophic cardiomyopathy (HCM);Leukocyte transendothelial migration;Pathogenic Escherichia coli infection;Phagosome;Phototransduction - fly;Regulation of actin cytoskeleton;Shigellosis;Tight junction;Vibrio cholerae infection;Viral myocarditis	21	21	6	56	56	18.7	41.736	0	323.31	NaN	2562	0.0935975	0.192226	0.0935975	0.192226	P60709;P63261;A5A3E0	P60709;P63261	Actin, cytoplasmic 1;Actin, cytoplasmic 1, N-terminally processed;Actin, cytoplasmic 2;Actin, cytoplasmic 2, N-terminally processed	ACTB;ACTG1	270
22.3417739868164	16.3864860534668	14.7667865753174	15.6984062194824	16.62912940979	15.4665546417236	16.293436050415	14.9908571243286	17.0291786193848	15.8740205764771	14.704984664917	13.7312126159668	24.7609729766846	19.7083625793457				9606	anatomical structure homeostasis;ATP-dependent chromatin remodeling;biological regulation;cell cycle;cellular component assembly;cellular component assembly at cellular level;cellular component organization;cellular component organization at cellular level;cellular component organization or biogenesis;cellular component organization or biogenesis at cellular level;cellular macromolecular complex …	binding;catalytic activity;demethylase activity;DNA binding;histone binding;histone demethylase activity;histone demethylase activity (H4-K20 specific);nucleic acid binding;protein binding	cell part;chromosomal part;chromosome;extracellular membrane-bounded organelle;extracellular organelle;extracellular region;extracellular region part;extracellular vesicular exosome;intracellular membrane-bounded organelle;intracellular non-membrane-bounded organelle;intracellular organelle;intracellular organelle part;intracellular part;macromolecular complex;membrane;membrane-bounded organelle;…	Systemic lupus erythematosus	8	8	8	52.4	52.4	52.4	11.367	0	323.31	375450000	131	0.10561	0.206147	0.10561	0.206147	P62805	P62805	Histone H4	HIST1H4A	286
23.9934310913086	25.6454296112061	25.3173980712891	25.6867771148682	27.3093872070313	25.3032321929932	24.710880279541	26.6681728363037	24.0849685668945	25.8105144500732	27.2777271270752	26.4932460784912	25.8876914978027	24.9825897216797				9606	anion transport;bicarbonate transport;biological adhesion;biological regulation;blood coagulation;catabolic process;cell adhesion;cell-cell adhesion;cellular catabolic process;cellular component assembly;cellular component organization;cellular component organization or biogenesis;cellular membrane organization;cellular metabolic process;cellular process;cellular response to chemical stimulus;cel…	binding;cation binding;heme binding;hemoglobin binding;ion binding;iron ion binding;metal ion binding;oxygen binding;oxygen transporter activity;protein binding;substrate-specific transporter activity;tetrapyrrole binding;transition metal ion binding;transporter activity	blood microparticle;cell part;cytoplasmic membrane-bounded vesicle lumen;cytoplasmic part;cytoplasmic vesicle part;cytosol;cytosolic part;endocytic vesicle lumen;extracellular membrane-bounded organelle;extracellular organelle;extracellular region;extracellular region part;extracellular vesicular exosome;haptoglobin-hemoglobin complex;hemoglobin complex;intracellular organelle part;intracellular …	African trypanosomiasis;Malaria	20	20	13	95.2	95.2	86.4	15.998	0	323.31	25057000000	3710	0.0894849	0.186176	0.0894849	0.186176	P68871	P68871	Hemoglobin subunit beta;LVV-hemorphin-7;Spinorphin	HBB	301
23.5519199371338	25.481237411499	25.3262710571289	25.8052349090576	26.679895401001	25.42236328125	24.0148677825928	26.5856323242188	23.7247352600098	26.2027893066406	26.9958267211914	26.4113006591797	25.5221099853516	25.2016944885254				9606	anion transport;bicarbonate transport;biological regulation;catabolic process;cellular catabolic process;cellular component assembly;cellular component organization;cellular component organization or biogenesis;cellular membrane organization;cellular metabolic process;cellular process;cellular response to chemical stimulus;cellular response to hydrogen peroxide;cellular response to oxidative stre…	binding;cation binding;heme binding;ion binding;iron ion binding;metal ion binding;oxygen binding;oxygen transporter activity;substrate-specific transporter activity;tetrapyrrole binding;transition metal ion binding;transporter activity	blood microparticle;cell part;cytoplasmic membrane-bounded vesicle lumen;cytoplasmic part;cytoplasmic vesicle part;cytosol;cytosolic part;cytosolic small ribosomal subunit;endocytic vesicle lumen;extracellular membrane-bounded organelle;extracellular organelle;extracellular region;extracellular region part;extracellular vesicular exosome;haptoglobin-hemoglobin complex;hemoglobin complex;intracell…	African trypanosomiasis;Malaria	17	17	12	99.3	99.3	86.6	15.257	0	323.31	18245000000	1894	0.0885013	0.184721	0.0885013	0.184721	P69905	P69905	Hemoglobin subunit alpha	HBA1	303
20.2820663452148	18.9924468994141	19.3506698608398	18.5373859405518	18.5727825164795	19.4639358520508	20.7430400848389	19.8041534423828	19.7178974151611	18.8377819061279	19.7129707336426	19.9768714904785	19.4747428894043	19.0975952148438				9606	anatomical structure development;cell differentiation;cellular developmental process;cellular process;developmental process;epithelial cell differentiation;muscle organ development;muscle structure development;organ development		cell part;cytoplasm;intracellular part		10	10	10	45.3	45.3	45.3	22.611	0	184.21	215950000	208	0.58679	0.699187	0.58679	0.699187	Q01995;Q9UI15	Q01995	Transgelin	TAGLN	310

## Sheet: Supplementary File 4_LFQ_Stages
Total proteins identified for LFQ intensity in IPF patients stratified for disease stages
CTRL	STAGEI	STAGEII	Only identified by site	Reverse	Potential contaminant	Taxonomy IDs	GOBP name	GOMF name	GOCC name	KEGG name	Peptides	Razor + unique peptides	Unique peptides	Sequence coverage [%]	Unique + razor sequence coverage [%]	Unique sequence coverage [%]	Mol. weight [kDa]	Q-value	Score	Intensity	MS/MS count	Density_LFQ intensity _4_04_Pz5_LFQ intensity _4_24_Pz5	Excluded fraction_LFQ intensity _4_04_Pz5_LFQ intensity _4_24_Pz5	Density_LFQ intensity _4_04_Pz5_LFQ intensity _4_24_Pz5_	Excluded fraction_LFQ intensity _4_04_Pz5_LFQ intensity _4_24_Pz5_	Protein IDs	Majority protein IDs	Protein names	Gene names	id
18.3151035308838	18.7940254211426	17.8980808258057				9606	axon guidance;biological adhesion;biological regulation;cell adhesion;cell surface receptor linked signaling pathway;cell-cell adhesion;cellular process;cellular response to stimulus;chemotaxis;enzyme linked receptor protein signaling pathway;ephrin receptor signaling pathway;establishment of localization;establishment of localization in cell;establishment of protein localization;establishment of…	binding;calcium ion binding;cation binding;ion binding;metal ion binding	actin filament bundle;actomyosin;apical part of cell;cell part;contractile fiber part;cytoplasmic part;cytoskeletal part;cytosol;extracellular membrane-bounded organelle;extracellular organelle;extracellular region part;extracellular vesicular exosome;intracellular organelle part;intracellular part;macromolecular complex;membrane-bounded organelle;membrane-bounded vesicle;myosin complex;myosin II…	Focal adhesion;Leukocyte transendothelial migration;Regulation of actin cytoskeleton;Tight junction	6	6	3	46.2	46.2	24	19.794	0	54.761	96487000	111	0.89474	0.936324	0.89474	0.936324	P19105;O14950	P19105;O14950	Myosin regulatory light chain 12A;Myosin regulatory light chain 12B	MYL12A;MYL12B	53
20.8038787841797	20.3667411804199	20.4502334594727				9606	anatomical structure development;antibacterial humoral response;antimicrobial humoral response;ATP-dependent chromatin remodeling;biological regulation;cell migration;cell motility;cellular component assembly;cellular component assembly at cellular level;cellular component disassembly;cellular component disassembly at cellular level;cellular component movement;cellular component organization;cell…	binding;DNA binding;nucleic acid binding	cell part;chromosomal part;extracellular membrane-bounded organelle;extracellular organelle;extracellular region part;extracellular space;extracellular vesicular exosome;extrinsic to membrane;extrinsic to plasma membrane;intracellular membrane-bounded organelle;intracellular organelle;intracellular organelle part;intracellular part;macromolecular complex;membrane part;membrane-bounded organelle;m…	Systemic lupus erythematosus	7	7	7	43.7	43.7	43.7	13.944	0	323.31	585830000	187	0.379515	0.515278	0.379515	0.515278	P57053;P58876;P62807;Q5QNW6;Q93079;Q99877;O60814;Q99879;P06899;P23527;P33778;Q16778;Q99880;Q96A08;Q8N257;A0A2R8Y619;Q6DRA6;Q6DN03	P57053;P58876;P62807;Q5QNW6;Q93079;Q99877;O60814;Q99879;P06899;P23527;P33778;Q16778;Q99880;Q96A08;Q8N257	Histone H2B type F-S;Histone H2B type 1-D;Histone H2B type 1-C/E/F/G/I;Histone H2B type 2-F;Histone H2B type 1-H;Histone H2B type 1-N;Histone H2B type 1-K;Histone H2B type 1-M;Histone H2B type 1-J;Histone H2B type 1-O;Histone H2B type 1-B;Histone H2B type 2-E;Histone H2B type 1-L;Histone H2B type 1-A;Histone H2B type 3-B	H2BFS;HIST1H2BD;HIST1H2BC;HIST2H2BF;HIST1H2BH;HIST1H2BN;HIST1H2BK;HIST1H2BM;HIST1H2BJ;HIST1H2BO;HIST1H2BB;HIST2H2BE;HIST1H2BL;HIST1H2BA;HIST3H2BB	57
18.0601692199707	17.7950782775879	17.5452270507813				9606	activation of MAPK activity;aging;amine metabolic process;anatomical structure development;anatomical structure homeostasis;anterograde axon cargo transport;auditory receptor cell stereocilium organization;axon cargo transport;behavior;biological regulation;biosynthetic process;blood coagulation;carboxylic acid metabolic process;cation homeostasis;cell activation;cell aging;cell projection organi…	antioxidant activity;binding;catalytic activity;cation binding;chaperone binding;copper ion binding;enzyme binding;GTPase binding;identical protein binding;ion binding;metal ion binding;oxidoreductase activity;oxidoreductase activity, acting on superoxide radicals as acceptor;phosphatase binding;protein binding;protein dimerization activity;protein homodimerization activity;protein phosphatase 2B…	cell body;cell part;cell projection cytoplasm;cell projection part;cytoplasm;cytoplasmic membrane-bounded vesicle;cytoplasmic part;cytoplasmic vesicle;cytosol;dendrite cytoplasm;dense core granule;extracellular matrix;extracellular membrane-bounded organelle;extracellular organelle;extracellular region;extracellular region part;extracellular space;extracellular vesicular exosome;intracellular mem…	Amyotrophic lateral sclerosis (ALS);Huntington's disease;Peroxisome;Prion diseases	5	5	5	51.3	51.3	51.3	15.936	0	122.33	65825000	65	0.634914	0.735733	0.634914	0.735733	P00441	P00441	Superoxide dismutase [Cu-Zn]	SOD1	70
17.085823059082	17.0474128723145	17.2527275085449				9606	alcohol biosynthetic process;alcohol catabolic process;alcohol metabolic process;biosynthetic process;carbohydrate biosynthetic process;carbohydrate catabolic process;carbohydrate metabolic process;catabolic process;cell differentiation;cell motility;cellular biosynthetic process;cellular carbohydrate biosynthetic process;cellular carbohydrate catabolic process;cellular carbohydrate metabolic pro…	adenyl nucleotide binding;adenyl ribonucleotide binding;ATP binding;binding;catalytic activity;kinase activity;nucleotide binding;phosphoglycerate kinase activity;phosphotransferase activity, carboxyl group as acceptor;purine nucleotide binding;purine ribonucleoside triphosphate binding;purine ribonucleotide binding;ribonucleotide binding;transferase activity;transferase activity, transferring ph…	cell part;cell projection part;cytoplasm;cytoplasmic part;cytosol;extracellular membrane-bounded organelle;extracellular organelle;extracellular region part;extracellular vesicular exosome;flagellar fibrous sheath;flagellum part;intracellular membrane-bounded organelle;intracellular organelle;intracellular organelle part;intracellular part;membrane;membrane part;membrane raft;membrane-bounded org…	Carbon fixation in photosynthetic organisms;Glycolysis / Gluconeogenesis	6	6	6	20.1	20.1	20.1	44.614	0	59.82	43044000	40	0.240913	0.362041	0.240913	0.362041	P00558;P07205	P00558;P07205	Phosphoglycerate kinase 1;Phosphoglycerate kinase 2	PGK1;PGK2	71
15.878212928772	17.1177864074707	18.2929649353027				9606	acute inflammatory response;acute-phase response;biological regulation;cellular component organization;cellular component organization or biogenesis;cellular membrane organization;cellular process;defense response;defense response to bacterium;endocytosis;establishment of localization;immune system process;inflammatory response;membrane invagination;membrane organization;multi-organism process;ne…	antioxidant activity;binding;catalytic activity;hemoglobin binding;protein binding	blood microparticle;cell part;cytoplasmic membrane-bounded vesicle lumen;cytoplasmic part;cytoplasmic vesicle part;endocytic vesicle lumen;extracellular membrane-bounded organelle;extracellular organelle;extracellular region;extracellular region part;extracellular space;extracellular vesicular exosome;haptoglobin-hemoglobin complex;intracellular organelle part;intracellular part;macromolecular co…		9	9	9	23.4	23.4	23.4	45.205	0	72.765	102220000	83	0.781556	0.851639	0.781556	0.851639	P00738;P00739	P00738	Haptoglobin;Haptoglobin alpha chain;Haptoglobin beta chain	HP	73
17.1748390197754	18.6448040008545	19.4652786254883				9606	anion transport;bicarbonate transport;cellular metabolic process;cellular process;establishment of localization;inorganic anion transport;ion transport;metabolic process;one-carbon metabolic process;organic anion transport;small molecule metabolic process;transport	arylesterase activity;binding;carbonate dehydratase activity;carbon-oxygen lyase activity;carboxylic ester hydrolase activity;catalytic activity;cation binding;hydrolase activity;hydrolase activity, acting on ester bonds;hydro-lyase activity;ion binding;lyase activity;metal ion binding;transition metal ion binding;zinc ion binding	cell part;cytoplasmic part;cytosol;extracellular membrane-bounded organelle;extracellular organelle;extracellular region part;extracellular vesicular exosome;intracellular part;membrane-bounded organelle;membrane-bounded vesicle;organelle;vesicle	Nitrogen metabolism	7	7	7	39.5	39.5	39.5	28.87	0	117.58	214040000	182	0.772715	0.842387	0.772715	0.842387	P00915	P00915	Carbonic anhydrase 1	CA1	74
17.6279907226563	17.4804458618164	17.6152191162109				9606	acute inflammatory response;acute-phase response;biological regulation;blood coagulation;cell activation;cellular process;coagulation;defense response;establishment of localization;establishment of localization in cell;exocytosis;hemostasis;inflammatory response;multicellular organismal process;negative regulation of catalytic activity;negative regulation of endopeptidase activity;negative regula…	binding;endopeptidase inhibitor activity;endopeptidase regulator activity;enzyme binding;enzyme inhibitor activity;enzyme regulator activity;glycoprotein binding;identical protein binding;peptidase inhibitor activity;peptidase regulator activity;protease binding;protein binding;serine-type endopeptidase inhibitor activity	cell part;cytoplasmic membrane-bounded vesicle lumen;cytoplasmic part;cytoplasmic vesicle part;endoplasmic reticulum;extracellular matrix;extracellular membrane-bounded organelle;extracellular organelle;extracellular region;extracellular region part;extracellular space;extracellular vesicular exosome;Golgi apparatus;intracellular membrane-bounded organelle;intracellular organelle;intracellular or…	Complement and coagulation cascades	11	11	11	31.6	31.6	31.6	46.736	0	81.618	92901000	57	0.626861	0.730108	0.626861	0.730108	P01009;P20848	P01009	Alpha-1-antitrypsin;Short peptide from AAT	SERPINA1	77
20.3123722076416	20.9181346893311	21.454719543457				9606	activation of immune response;anatomical structure homeostasis;biological regulation;cellular component organization;cellular component organization or biogenesis;cellular membrane organization;cellular process;complement activation;complement activation, classical pathway;defense response;endocytosis;establishment of localization;homeostatic process;humoral immune response;immune effector proces…	antigen binding;binding	blood microparticle;cell part;extracellular membrane-bounded organelle;extracellular organelle;extracellular region;extracellular region part;extracellular space;extracellular vesicular exosome;membrane;membrane-bounded organelle;membrane-bounded vesicle;organelle;plasma membrane;vesicle		6	6	6	83.2	83.2	83.2	11.765	0	323.31	714040000	809	0.335373	0.462818	0.335373	0.462818	P01834	P01834	Ig kappa chain C region	IGKC	82
18.0104904174805	17.9633808135986	18.6389331817627				9606	activation of immune response;biological regulation;complement activation;complement activation, classical pathway;defense response;humoral immune response;immune effector process;immune response;immune system process;innate immune response;macromolecule metabolic process;metabolic process;positive regulation of biological process;positive regulation of immune response;positive regulation of immu…	antigen binding;binding	blood microparticle;extracellular membrane-bounded organelle;extracellular organelle;extracellular region;extracellular region part;extracellular space;extracellular vesicular exosome;membrane-bounded organelle;membrane-bounded vesicle;organelle;vesicle		10	10	4	38.8	38.8	18.8	36.105	0	166.91	120800000	123	0.33665	0.465817	0.33665	0.465817	P01857	P01857	Ig gamma-1 chain C region	IGHG1	83
18.7052383422852	20.6834945678711	20.4028778076172				9606	anatomical structure homeostasis;antibacterial humoral response;antimicrobial humoral response;biological regulation;cellular component organization;cellular component organization or biogenesis;cellular macromolecule metabolic process;cellular membrane organization;cellular metabolic process;cellular process;cellular protein metabolic process;defense response;defense response to bacterium;endocy…	antigen binding;binding	blood microparticle;dimeric IgA immunoglobulin complex;extracellular membrane-bounded organelle;extracellular organelle;extracellular region;extracellular region part;extracellular space;extracellular vesicular exosome;IgA immunoglobulin complex;IgA immunoglobulin complex, circulating;immunoglobulin complex;immunoglobulin complex, circulating;macromolecular complex;membrane-bounded organelle;memb…		9	9	9	38	38	38	37.654	0	323.31	438410000	260	0.224905	0.342349	0.224905	0.342349	P01876;P01877	P01876	Ig alpha-1 chain C region	IGHA1	87
18.7998657226563	20.7438583374023	21.2929973602295				9606	biological regulation;blood coagulation;coagulation;hemostasis;multicellular organismal process;regulation of biological quality;regulation of body fluid levels	binding;cation binding;heme binding;ion binding;iron ion binding;metal ion binding;oxygen binding;oxygen transporter activity;substrate-specific transporter activity;tetrapyrrole binding;transition metal ion binding;transporter activity	blood microparticle;cell part;cytoplasmic part;cytosol;cytosolic part;extracellular region part;hemoglobin complex;intracellular part;macromolecular complex;protein complex	African trypanosomiasis;Malaria	13	6	6	87.1	53.7	53.7	16.055	0	323.31	355350000	275	0.368365	0.502767	0.368365	0.502767	P02042;P02100	P02042	Hemoglobin subunit delta	HBD	89
18.3747940063477	18.1033706665039	16.4949150085449				9606	anatomical structure development;anatomical structure formation involved in morphogenesis;anatomical structure morphogenesis;biological regulation;biomineral tissue development;biosynthetic process;blood coagulation;blood vessel development;bone trabecula formation;cartilage development;cartilage development involved in endochondral bone morphogenesis;cell activation;cell communication;cell diffe…	binding;cation binding;extracellular matrix structural constituent;growth factor binding;identical protein binding;ion binding;metal ion binding;platelet-derived growth factor binding;protein binding;structural molecule activity	cell part;collagen;collagen type I;cytoplasmic membrane-bounded vesicle;cytoplasmic part;cytoplasmic vesicle;endoplasmic reticulum lumen;endoplasmic reticulum part;extracellular matrix;extracellular matrix part;extracellular region;extracellular region part;extracellular space;fibrillar collagen;Golgi apparatus;intracellular membrane-bounded organelle;intracellular organelle;intracellular organel…	Amoebiasis;ECM-receptor interaction;Focal adhesion;Protein digestion and absorption	9	9	9	5.9	5.9	5.9	138.94	0	207.41	151310000	158	0.0660367	0.144163	0.0660367	0.144163	P02452	P02452	Collagen alpha-1(I) chain	COL1A1	90
18.6626853942871	17.1770915985107	17.1507625579834				9606	anatomical structure development;apoptosis;biological regulation;cardiac cell development;cardiac muscle cell development;cell cycle;cell cycle process;cell death;cell development;cellular component disassembly;cellular component disassembly at cellular level;cellular component disassembly involved in apoptosis;cellular component organization;cellular component organization at cellular level;cell…	structural molecule activity	cell part;cytoplasm;cytoplasmic part;cytoskeletal part;cytosol;envelope;intermediate filament;intracellular membrane-bounded organelle;intracellular organelle;intracellular organelle part;intracellular part;lamin filament;macromolecular complex;membrane;membrane-bounded organelle;nuclear body;nuclear envelope;nuclear lamina;nuclear membrane;nuclear part;nuclear speck;nucleoplasm;nucleoplasm part;…	Arrhythmogenic right ventricular cardiomyopathy (ARVC);Dilated cardiomyopathy;Hypertrophic cardiomyopathy (HCM)	10	10	10	19	19	19	74.139	0	82.549	48591000	52	0.850862	0.907781	0.850862	0.907781	P02545;P20700;Q03252	P02545	Prelamin-A/C;Lamin-A/C	LMNA	93
18.2473487854004	17.9944877624512	17.6194972991943				9606	adrenal gland development;alcohol metabolic process;amine metabolic process;anatomical structure development;anatomical structure morphogenesis;axon regeneration;axonogenesis;biological regulation;biosynthetic process;blood coagulation;blood vessel endothelial cell migration;C21-steroid hormone metabolic process;cell activation;cell migration;cell motility;cell part morphogenesis;cell projection …	alcohol binding;amine binding;apolipoprotein A-I receptor binding;apolipoprotein receptor binding;beta-amyloid binding;binding;cation binding;chemorepellent activity;cholesterol binding;cholesterol transporter activity;enzyme activator activity;enzyme binding;enzyme inhibitor activity;enzyme regulator activity;high-density lipoprotein particle binding;high-density lipoprotein particle receptor bi…	blood microparticle;cell part;cell surface;chylomicron;cytoplasmic membrane-bounded vesicle;cytoplasmic membrane-bounded vesicle lumen;cytoplasmic part;cytoplasmic vesicle;cytoplasmic vesicle part;cytosol;discoidal high-density lipoprotein particle;early endosome;endocytic vesicle;endocytic vesicle lumen;endoplasmic reticulum lumen;endoplasmic reticulum part;endosome;extracellular membrane-bounde…	African trypanosomiasis;Fat digestion and absorption;PPAR signaling pathway;Vitamin digestion and absorption	9	9	9	34.5	34.5	34.5	30.777	0	75.147	130270000	124	0.376525	0.512186	0.376525	0.512186	P02647	P02647	Apolipoprotein A-I;Proapolipoprotein A-I;Truncated apolipoprotein A-I	APOA1	94
16.7871131896973	17.2723197937012	17.2874565124512				9606	antibacterial humoral response;antimicrobial humoral response;biological adhesion;biological regulation;blood coagulation;blood coagulation, common pathway;cell activation;cell adhesion;cell-cell adhesion;cell-matrix adhesion;cell-substrate adhesion;cellular component assembly;cellular component assembly at cellular level;cellular component organization;cellular component organization at cellular…	structural molecule activity	blood microparticle;cell cortex;cell part;cell surface;cytoplasmic membrane-bounded vesicle;cytoplasmic membrane-bounded vesicle lumen;cytoplasmic part;cytoplasmic vesicle;cytoplasmic vesicle part;external side of plasma membrane;extracellular membrane-bounded organelle;extracellular organelle;extracellular region;extracellular region part;extracellular space;extracellular vesicular exosome;fibri…	Complement and coagulation cascades	8	8	8	11.8	11.8	11.8	94.972	0	61.011	43176000	35	0.847071	0.903361	0.847071	0.903361	P02671	P02671	Fibrinogen alpha chain;Fibrinopeptide A;Fibrinogen alpha chain	FGA	96
20.6308898925781	20.2822074890137	20.6330337524414				9606	acute inflammatory response;acute-phase response;biological regulation;cellular component assembly;cellular component assembly at cellular level;cellular component organization;cellular component organization at cellular level;cellular component organization or biogenesis;cellular component organization or biogenesis at cellular level;cellular macromolecular complex assembly;cellular macromolecul…	binding;calcium ion binding;carbohydrate binding;cation binding;complement binding;complement component C1q binding;ion binding;metal ion binding;opsonin binding;protein binding;unfolded protein binding;virion binding	blood microparticle;cell part;extracellular membrane-bounded organelle;extracellular organelle;extracellular region;extracellular region part;extracellular space;extracellular vesicular exosome;intracellular membrane-bounded organelle;intracellular organelle;intracellular part;macromolecular complex;membrane-bounded organelle;membrane-bounded vesicle;nucleus;organelle;protein complex;vesicle		6	6	6	28.3	28.3	28.3	25.387	0	225.13	304700000	165	0.355848	0.487922	0.355848	0.487922	P02743	P02743	Serum amyloid P-component;Serum amyloid P-component(1-203)	APCS	100
17.2324676513672	17.8614978790283	18.0037174224854				9606	acute inflammatory response;acute-phase response;anatomical structure development;biological regulation;cellular component organization;cellular component organization or biogenesis;cellular membrane organization;cellular process;defense response;developmental process;endocytosis;establishment of localization;inflammatory response;membrane invagination;membrane organization;multicellular organism…	cysteine-type endopeptidase inhibitor activity;endopeptidase inhibitor activity;endopeptidase regulator activity;enzyme inhibitor activity;enzyme regulator activity;kinase inhibitor activity;kinase regulator activity;peptidase inhibitor activity;peptidase regulator activity	blood microparticle;extracellular membrane-bounded organelle;extracellular organelle;extracellular region;extracellular region part;extracellular space;extracellular vesicular exosome;membrane-bounded organelle;membrane-bounded vesicle;organelle;vesicle		2	2	2	6.5	6.5	6.5	39.34	0	27.392	43993000	40	0.562825	0.678678	0.562825	0.678678	P02765	P02765	Alpha-2-HS-glycoprotein;Alpha-2-HS-glycoprotein chain A;Alpha-2-HS-glycoprotein chain B	AHSG	104
18.1658477783203	18.4384422302246	18.3327178955078				9606	amine transport;amino acid transport;biological regulation;carboxylic acid transport;cellular component organization;cellular component organization at cellular level;cellular component organization or biogenesis;cellular component organization or biogenesis at cellular level;cellular hormone metabolic process;cellular lipid metabolic process;cellular metabolic process;cellular process;cellular r…	binding;hormone binding;identical protein binding;protein binding;thyroid hormone binding	cell part;cytoplasm;extracellular membrane-bounded organelle;extracellular organelle;extracellular region;extracellular region part;extracellular space;extracellular vesicular exosome;intracellular part;macromolecular complex;membrane-bounded organelle;membrane-bounded vesicle;organelle;protein complex;vesicle		4	4	4	48.3	48.3	48.3	15.887	0	124.76	89441000	94	NaN	NaN	NaN	NaN	P02766	P02766	Transthyretin	TTR	105
17.4169673919678	16.8753547668457	17.0617446899414				9606	anatomical structure homeostasis;biological regulation;blood coagulation;cation homeostasis;cation transport;cell activation;cellular cation homeostasis;cellular chemical homeostasis;cellular homeostasis;cellular ion homeostasis;cellular iron ion homeostasis;cellular metal ion homeostasis;cellular process;chemical homeostasis;coagulation;establishment of localization;establishment of localization…	binding;cation binding;cation transmembrane transporter activity;ferric iron binding;ferric iron transmembrane transporter activity;inorganic cation transmembrane transporter activity;ion binding;ion transmembrane transporter activity;iron ion binding;iron ion transmembrane transporter activity;metal ion binding;metal ion transmembrane transporter activity;substrate-specific transmembrane transpo…	apical plasma membrane;basal part of cell;basal plasma membrane;blood microparticle;cell part;cell surface;coated pit;cytoplasmic membrane-bounded vesicle;cytoplasmic membrane-bounded vesicle lumen;cytoplasmic part;cytoplasmic vesicle;cytoplasmic vesicle part;early endosome;endocytic vesicle;endosomal part;endosome;endosome membrane;extracellular membrane-bounded organelle;extracellular organelle…	Mineral absorption	23	23	23	37.5	37.5	37.5	77.063	0	290.31	175740000	180	0.502662	0.633165	0.502662	0.633165	P02787	P02787	Serotransferrin	TF	106
16.8587303161621	17.2101154327393	17.2236461639404				9606	biological regulation;cation homeostasis;cellular cation homeostasis;cellular chemical homeostasis;cellular component organization;cellular component organization or biogenesis;cellular homeostasis;cellular ion homeostasis;cellular iron ion homeostasis;cellular membrane organization;cellular metabolic process;cellular metal ion homeostasis;cellular process;chemical homeostasis;cofactor metabolic …	binding;cation binding;cofactor transporter activity;heme transporter activity;ion binding;metal ion binding;transporter activity	blood microparticle;cell part;cytoplasmic membrane-bounded vesicle lumen;cytoplasmic part;cytoplasmic vesicle part;endocytic vesicle lumen;extracellular membrane-bounded organelle;extracellular organelle;extracellular region;extracellular region part;extracellular space;extracellular vesicular exosome;intracellular organelle part;intracellular part;membrane-bounded organelle;membrane-bounded vesi…		6	6	6	21.2	21.2	21.2	51.676	0	57.747	37520000	82	0.835769	0.890216	0.835769	0.890216	P02790	P02790	Hemopexin	HPX	107
15.9937705993652	16.9424533843994	16.9119243621826				9606	biological regulation;cation homeostasis;cation transport;cellular cation homeostasis;cellular chemical homeostasis;cellular component organization;cellular component organization or biogenesis;cellular homeostasis;cellular ion homeostasis;cellular iron ion homeostasis;cellular membrane organization;cellular metal ion homeostasis;cellular process;chemical homeostasis;endocytosis;establishment of …	binding;catalytic activity;cation binding;ferric iron binding;ferroxidase activity;ion binding;iron ion binding;metal ion binding;oxidoreductase activity;oxidoreductase activity, oxidizing metal ions;oxidoreductase activity, oxidizing metal ions, oxygen as acceptor;transition metal ion binding	cell part;cytoplasmic part;cytosol;extracellular membrane-bounded organelle;extracellular organelle;extracellular region part;extracellular vesicular exosome;ferritin complex;intracellular ferritin complex;intracellular membrane-bounded organelle;intracellular organelle;intracellular part;macromolecular complex;membrane-bounded organelle;membrane-bounded vesicle;nucleus;organelle;protein complex;…	Mineral absorption;Porphyrin and chlorophyll metabolism	6	6	6	34.4	34.4	34.4	21.225	0	50.21	42792000	35	NaN	NaN	NaN	NaN	P02794	P02794	Ferritin heavy chain;Ferritin heavy chain, N-terminally processed	FTH1	109
18.863561630249	17.9377880096436	17.790584564209				-1;9606	biological adhesion;biological regulation;cell adhesion;cell adhesion mediated by integrin;cell differentiation;cell-matrix adhesion;cell-substrate adhesion;cellular component organization;cellular component organization at cellular level;cellular component organization or biogenesis;cellular component organization or biogenesis at cellular level;cellular developmental process;cellular process;de…	binding;carbohydrate binding;cargo receptor activity;extracellular matrix binding;glycosaminoglycan binding;heparin binding;integrin binding;pattern binding;polysaccharide binding;protein binding;protein complex binding;receptor activity;receptor binding;scavenger receptor activity	alphav-beta3 integrin-vitronectin complex;blood microparticle;cell part;extracellular matrix;extracellular membrane-bounded organelle;extracellular organelle;extracellular region;extracellular region part;extracellular space;extracellular vesicular exosome;macromolecular complex;membrane part;membrane-bounded organelle;membrane-bounded vesicle;organelle;plasma membrane part;protein complex;protei…	ECM-receptor interaction;Focal adhesion	6	6	6	15.1	15.1	15.1	54.305	0	63.133	78374000	216	0.591069	0.704441	0.591069	0.704441	P04004;CON__Q3ZBS7	P04004	Vitronectin;Vitronectin V65 subunit;Vitronectin V10 subunit;Somatomedin-B	VTN	111
16.7147960662842	17.0533905029297	17.6068134307861				9606	acylglycerol metabolic process;aerobic respiration;aging;alcohol metabolic process;anatomical structure development;biological regulation;catabolic process;cell differentiation;cellular aromatic compound metabolic process;cellular catabolic process;cellular component assembly;cellular component organization;cellular component organization or biogenesis;cellular developmental process;cellular lipi…	aminoacylase activity;antioxidant activity;binding;catalase activity;catalytic activity;cation binding;coenzyme binding;cofactor binding;enzyme binding;heme binding;hydrolase activity;hydrolase activity, acting on carbon-nitrogen (but not peptide) bonds;hydrolase activity, acting on carbon-nitrogen (but not peptide) bonds, in linear amides;identical protein binding;ion binding;iron ion binding;me…	adherens junction;anchoring junction;cell junction;cell part;cell-substrate adherens junction;cell-substrate junction;cytoplasmic part;cytosol;endoplasmic reticulum;extracellular membrane-bounded organelle;extracellular organelle;extracellular region part;extracellular vesicular exosome;focal adhesion;Golgi apparatus;intracellular membrane-bounded organelle;intracellular organelle;intracellular o…	Amyotrophic lateral sclerosis (ALS);Methane metabolism;Peroxisome;Tryptophan metabolism	10	10	10	21.1	21.1	21.1	59.755	0	69.925	58050000	58	0.685983	0.77698	0.685983	0.77698	P04040	P04040	Catalase	CAT	112
17.0333614349365	17.5579643249512	18.0562858581543				9606	actin cytoskeleton organization;actin filament organization;actin filament-based process;alcohol biosynthetic process;alcohol catabolic process;alcohol metabolic process;anatomical structure homeostasis;ATP biosynthetic process;ATP metabolic process;biological regulation;biosynthetic process;blood coagulation;carbohydrate biosynthetic process;carbohydrate catabolic process;carbohydrate metabolic …	actin binding;aldehyde-lyase activity;binding;carbohydrate binding;carbon-carbon lyase activity;catalytic activity;cytoskeletal protein binding;fructose binding;fructose-bisphosphate aldolase activity;identical protein binding;lyase activity;monosaccharide binding;protein binding;sugar binding;tubulin binding	actin cytoskeleton;cell part;contractile fiber part;cytoplasmic membrane-bounded vesicle lumen;cytoplasmic part;cytoplasmic vesicle part;cytoskeleton;cytosol;extracellular membrane-bounded organelle;extracellular organelle;extracellular region;extracellular region part;extracellular space;extracellular vesicular exosome;I band;intracellular membrane-bounded organelle;intracellular non-membrane-bo…	Carbon fixation in photosynthetic organisms;Fructose and mannose metabolism;Glycolysis / Gluconeogenesis;Pentose phosphate pathway	7	7	7	17.6	17.6	17.6	39.42	0	88.904	64085000	59	0.762781	0.834969	0.762781	0.834969	P04075	P04075	Fructose-bisphosphate aldolase A	ALDOA	113
18.1469306945801	17.9493980407715	18.2343406677246				9606	alcohol biosynthetic process;alcohol metabolic process;apoptosis;biological regulation;biosynthetic process;carbohydrate biosynthetic process;carbohydrate metabolic process;cell death;cellular biosynthetic process;cellular carbohydrate biosynthetic process;cellular carbohydrate metabolic process;cellular component organization;cellular component organization at cellular level;cellular component o…	binding;catalytic activity;coenzyme binding;cofactor binding;cytoskeletal protein binding;glyceraldehyde-3-phosphate dehydrogenase (NAD+) (phosphorylating) activity;identical protein binding;microtubule binding;NAD binding;NADP binding;nucleotide binding;oxidoreductase activity;oxidoreductase activity, acting on the aldehyde or oxo group of donors;oxidoreductase activity, acting on the aldehyde o…	cell part;cytoplasm;cytoplasmic part;cytoskeleton;cytosol;extracellular membrane-bounded organelle;extracellular organelle;extracellular region part;extracellular vesicular exosome;intracellular membrane-bounded organelle;intracellular non-membrane-bounded organelle;intracellular organelle;intracellular organelle part;intracellular part;lipid particle;macromolecular complex;membrane;membrane-boun…	Alzheimer's disease;Glycolysis / Gluconeogenesis	8	8	8	31.9	31.9	31.9	36.053	0	136.29	107840000	141	0.84085	0.89583	0.84085	0.89583	P04406	P04406	Glyceraldehyde-3-phosphate dehydrogenase	GAPDH	120
17.1337890625	17.6793270111084	17.454496383667				9606	biological regulation;cellular component disassembly;cellular component disassembly at cellular level;cellular component organization;cellular component organization at cellular level;cellular component organization or biogenesis;cellular component organization or biogenesis at cellular level;cellular process;extracellular matrix disassembly;extracellular matrix organization;extracellular structu…	binding;calcium ion binding;calcium-dependent cysteine-type endopeptidase activity;catalytic activity;cation binding;cysteine-type endopeptidase activity;cysteine-type peptidase activity;endopeptidase activity;hydrolase activity;ion binding;metal ion binding;peptidase activity;peptidase activity, acting on L-amino acid peptides	cell part;cytoplasm;cytoplasmic part;cytosol;extracellular membrane-bounded organelle;extracellular organelle;extracellular region part;extracellular vesicular exosome;intracellular part;membrane;membrane-bounded organelle;membrane-bounded vesicle;organelle;plasma membrane;vesicle		3	3	3	18.3	18.3	18.3	28.315	0	57.224	34331000	48	NaN	NaN	NaN	NaN	P04632	P04632	Calpain small subunit 1	CAPNS1	122
19.4092483520508	20.3566417694092	20.2167873382568				9606	anatomical structure homeostasis;biological adhesion;biological regulation;cell adhesion;cell surface receptor linked signaling pathway;cell-cell adhesion;cellular component movement;cellular process;cellular response to chemical stimulus;cellular response to growth factor stimulus;cellular response to organic substance;cellular response to stimulus;cellular response to vascular endothelial growt…	binding;enzyme binding;enzyme inhibitor activity;enzyme regulator activity;identical protein binding;kinase binding;kinase inhibitor activity;kinase regulator activity;protein binding;protein kinase binding;protein kinase C binding;protein kinase C inhibitor activity;protein kinase inhibitor activity;protein kinase regulator activity;protein serine/threonine kinase inhibitor activity;small conjug…	adherens junction;anchoring junction;cell junction;cell part;cell-substrate adherens junction;cell-substrate junction;contractile fiber part;cytoplasm;cytoplasmic part;cytoskeletal part;cytoskeleton;cytosol;extracellular membrane-bounded organelle;extracellular organelle;extracellular region part;extracellular space;extracellular vesicular exosome;focal adhesion;intracellular membrane-bounded org…	Amoebiasis;MAPK signaling pathway;VEGF signaling pathway	12	12	12	62.9	62.9	62.9	22.782	0	183.97	437530000	494	0.368168	0.502493	0.368168	0.502493	P04792	P04792	Heat shock protein beta-1	HSPB1	123
21.0633983612061	20.4956569671631	20.1322746276855				9606	biological regulation;cell cycle;cell cycle checkpoint;cellular component assembly;cellular component assembly at cellular level;cellular component disassembly;cellular component disassembly at cellular level;cellular component organization;cellular component organization at cellular level;cellular component organization or biogenesis;cellular component organization or biogenesis at cellular leve…	binding;damaged DNA binding;DNA binding;enzyme binding;histone binding;nucleic acid binding;protein binding	cell part;chromatin;chromosomal part;chromosome;condensed chromosome;condensed nuclear chromosome;extracellular membrane-bounded organelle;extracellular organelle;extracellular region part;extracellular vesicular exosome;germ cell nucleus;intracellular membrane-bounded organelle;intracellular non-membrane-bounded organelle;intracellular organelle;intracellular organelle part;intracellular part;ma…	Systemic lupus erythematosus	5	5	5	35.2	35.2	35.2	13.936	0	323.31	560640000	189	0.350507	0.482408	0.350507	0.482408	Q99878;Q96KK5;Q9BTM1;Q16777;Q93077;Q7L7L0;Q6FI13;P20671;P0C0S8;P04908;Q96QV6;P16104;Q8IUE6;Q71UI9;P0C0S5;REV__Q8NB25	Q99878;Q96KK5;Q9BTM1;Q16777;Q93077;Q7L7L0;Q6FI13;P20671;P0C0S8;P04908;Q96QV6;P16104;Q8IUE6	Histone H2A type 1-J;Histone H2A type 1-H;Histone H2A.J;Histone H2A type 2-C;Histone H2A type 1-C;Histone H2A type 3;Histone H2A type 2-A;Histone H2A type 1-D;Histone H2A type 1;Histone H2A type 1-B/E;Histone H2A type 1-A;Histone H2AX;Histone H2A type 2-B	HIST1H2AJ;HIST1H2AH;H2AFJ;HIST2H2AC;HIST1H2AC;HIST3H2A;HIST2H2AA3;HIST1H2AD;HIST1H2AG;HIST1H2AB;HIST1H2AA;H2AFX;HIST2H2AB	124
17.1844711303711	17.5536785125732	16.8595485687256				9606	activation of caspase activity;acute inflammatory response;autophagy;biological adhesion;biological regulation;catabolic process;cell adhesion;cell chemotaxis;cell migration;cell motility;cell-cell adhesion;cellular catabolic process;cellular component movement;cellular macromolecule metabolic process;cellular metabolic process;cellular process;cellular protein metabolic process;cellular response…	arachidonic acid binding;binding;calcium ion binding;carboxylic acid binding;cation binding;cytoskeletal protein binding;fatty acid binding;icosanoid binding;icosatetraenoic acid binding;ion binding;lipid binding;metal ion binding;microtubule binding;monocarboxylic acid binding;protein binding;RAGE receptor binding;receptor binding;Toll-like receptor 4 binding;Toll-like receptor binding;transitio…	cell part;cytoplasmic part;cytoskeleton;cytosol;extracellular membrane-bounded organelle;extracellular organelle;extracellular region;extracellular region part;extracellular space;extracellular vesicular exosome;intracellular membrane-bounded organelle;intracellular non-membrane-bounded organelle;intracellular organelle;intracellular part;membrane;membrane-bounded organelle;membrane-bounded vesic…		3	3	3	32.3	32.3	32.3	10.834	0	28.529	37074000	59	NaN	NaN	NaN	NaN	P05109	P05109	Protein S100-A8;Protein S100-A8, N-terminally processed	S100A8	126
16.5943050384521	16.86350440979	16.5899543762207				9606	anatomical structure morphogenesis;biological regulation;cell cycle;cell surface receptor linked signaling pathway;cellular component organization;cellular component organization at cellular level;cellular component organization or biogenesis;cellular component organization or biogenesis at cellular level;cellular process;cellular response to chemical stimulus;cellular response to cytokine stimul…	binding;protein binding;scaffold protein binding;structural molecule activity	cell part;cell periphery;centriolar satellite;cytoplasm;cytoplasmic part;cytoskeletal part;extracellular membrane-bounded organelle;extracellular organelle;extracellular region part;extracellular vesicular exosome;intermediate filament;intracellular non-membrane-bounded organelle;intracellular organelle;intracellular organelle part;intracellular part;keratin filament;macromolecular complex;membra…		7	5	4	15.3	11.6	9.5	48.057	0	30.501	15627000	15	0.0372435	0.0856641	0.0372435	0.0856641	P05783	P05783	Keratin, type I cytoskeletal 18	KRT18	130
20.905948638916	21.5154342651367	20.4319095611572				9606	anatomical structure morphogenesis;axonogenesis;biological regulation;cell part morphogenesis;cell projection morphogenesis;cell projection organization;cellular component morphogenesis;cellular component organization;cellular component organization at cellular level;cellular component organization or biogenesis;cellular component organization or biogenesis at cellular level;cellular developmenta…	binding;calcium ion binding;calcium-dependent protein binding;cation binding;cytoskeletal protein binding;identical protein binding;ion binding;ion transmembrane transporter activity;metal ion binding;protein binding;protein dimerization activity;protein homodimerization activity;substrate-specific transmembrane transporter activity;substrate-specific transporter activity;transition metal ion bin…	cell part;cell projection;cytoplasm;cytoplasmic part;cytosol;envelope;extracellular membrane-bounded organelle;extracellular organelle;extracellular region part;extracellular vesicular exosome;extrinsic to internal side of plasma membrane;extrinsic to membrane;extrinsic to plasma membrane;intracellular membrane-bounded organelle;intracellular organelle;intracellular organelle part;intracellular p…		4	4	4	35.6	35.6	35.6	10.18	0	323.31	458400000	80	0.430972	0.56796	0.430972	0.56796	P06703	P06703	Protein S100-A6	S100A6	135
17.6284484863281	18.3041458129883	18.4408702850342				9606	alcohol biosynthetic process;alcohol metabolic process;biological regulation;biosynthetic process;carbohydrate biosynthetic process;carbohydrate metabolic process;cellular biosynthetic process;cellular carbohydrate biosynthetic process;cellular carbohydrate metabolic process;cellular macromolecule biosynthetic process;cellular macromolecule metabolic process;cellular metabolic process;cellular ni…	binding;carbon-oxygen lyase activity;catalytic activity;cation binding;DNA binding;enzyme binding;GTPase binding;hydro-lyase activity;ion binding;lyase activity;magnesium ion binding;metal ion binding;nucleic acid binding;nucleic acid binding transcription factor activity;phosphopyruvate hydratase activity;protein binding;protein binding transcription factor activity;sequence-specific DNA binding…	cell part;contractile fiber part;cytoplasm;cytoplasmic part;cytosol;cytosolic part;extracellular membrane-bounded organelle;extracellular organelle;extracellular region part;extracellular space;extracellular vesicular exosome;intracellular membrane-bounded organelle;intracellular organelle;intracellular part;M band;macromolecular complex;membrane;membrane-bounded organelle;membrane-bounded vesicl…	Glycolysis / Gluconeogenesis;Methane metabolism;RNA degradation	10	10	10	25.1	25.1	25.1	47.168	0	166.52	117400000	125	0.557364	0.672854	0.557364	0.672854	P06733;P13929;P09104	P06733	Alpha-enolase	ENO1	136
17.2005558013916	15.8429946899414	15.0955457687378				9606	anatomical structure formation involved in morphogenesis;angiogenesis;biological regulation;body fluid secretion;cellular component assembly;cellular component assembly at cellular level;cellular component organization;cellular component organization at cellular level;cellular component organization or biogenesis;cellular component organization or biogenesis at cellular level;cellular membrane or…	binding;calcium ion binding;calcium-dependent phospholipid binding;calcium-dependent protein binding;cation binding;enzyme inhibitor activity;enzyme regulator activity;ion binding;lipase inhibitor activity;lipid binding;metal ion binding;phosphatidylinositol binding;phosphatidylinositol-4,5-bisphosphate binding;phospholipase A2 inhibitor activity;phospholipase inhibitor activity;phospholipid bind…	basement membrane;basolateral plasma membrane;cell cortex;cell part;cell projection;cell surface;cytoplasmic membrane-bounded vesicle;cytoplasmic part;cytoplasmic vesicle;early endosome;endosomal part;endosome;endosome membrane;extracellular matrix part;extracellular membrane-bounded organelle;extracellular organelle;extracellular region part;extracellular space;extracellular vesicular exosome;ex…		6	6	6	19.5	19.5	19.5	38.604	0	59.403	32559000	50	0.041227	0.0934866	0.041227	0.0934866	P07355;A6NMY6	P07355;A6NMY6	Annexin A2;Putative annexin A2-like protein	ANXA2;ANXA2P2	142
17.9273548126221	18.9722137451172	19.0420227050781				9606	biological regulation;cell cycle;cell cycle process;cell division;cell killing;cellular component assembly;cellular component assembly at cellular level;cellular component movement;cellular component organization;cellular component organization at cellular level;cellular component organization or biogenesis;cellular component organization or biogenesis at cellular level;cellular macromolecular co…	binding;catalytic activity;enzyme binding;GTP binding;GTPase activity;guanyl nucleotide binding;guanyl ribonucleotide binding;hydrolase activity;hydrolase activity, acting on acid anhydrides;hydrolase activity, acting on acid anhydrides, in phosphorus-containing anhydrides;MHC class I protein binding;MHC protein binding;nucleoside-triphosphatase activity;nucleotide binding;protein binding;purine …	cell body;cell part;cytoplasmic part;cytoskeletal part;cytoskeleton;cytosol;extracellular membrane-bounded organelle;extracellular organelle;extracellular region part;extracellular vesicular exosome;intracellular membrane-bounded organelle;intracellular non-membrane-bounded organelle;intracellular organelle;intracellular organelle part;intracellular part;macromolecular complex;membrane-bounded or…	Gap junction;Pathogenic Escherichia coli infection;Phagosome	7	7	3	22.3	22.3	12.2	49.67	0	252.49	128040000	200	0.0579461	0.127167	0.0579461	0.127167	P07437	P07437	Tubulin beta chain	TUBB	143
16.1380195617676	16.9429149627686	16.6402549743652				9606	aging;amine metabolic process;aminoglycan biosynthetic process;aminoglycan catabolic process;aminoglycan metabolic process;anatomical structure development;anatomical structure morphogenesis;biological regulation;biosynthetic process;carbohydrate biosynthetic process;carbohydrate catabolic process;carbohydrate metabolic process;catabolic process;cellular biosynthetic process;cellular catabolic pr…	binding;carbohydrate binding;extracellular matrix binding;glycosaminoglycan binding;pattern binding;polysaccharide binding	anchoring collagen;cell part;collagen;collagen type VI;cytoplasmic part;extracellular matrix part;extracellular region;extracellular region part;extracellular space;Golgi apparatus part;Golgi lumen;intracellular organelle lumen;intracellular organelle part;intracellular part;lysosomal lumen;membrane-enclosed lumen;organelle lumen;organelle part;vacuolar lumen;vacuolar part	TGF-beta signaling pathway	9	9	8	28.4	28.4	26.2	39.746	0	69.544	84704000	95	0.0566072	0.123801	0.0566072	0.123801	P07585	P07585	Decorin	DCN	144
18.8981761932373	19.2629108428955	19.8819351196289				9606	actin cytoskeleton organization;actin filament-based process;anatomical structure formation involved in morphogenesis;biological regulation;blood coagulation;cell activation;cellular component organization;cellular component organization at cellular level;cellular component organization or biogenesis;cellular component organization or biogenesis at cellular level;cellular process;cellular respons…	actin binding;actin monomer binding;adenyl nucleotide binding;adenyl-nucleotide exchange factor activity;ATPase regulator activity;binding;cytoskeletal protein binding;enzyme regulator activity;lipid binding;nucleoside-triphosphatase regulator activity;nucleotide binding;phosphatidylinositol binding;phosphatidylinositol-4,5-bisphosphate binding;phospholipid binding;proline-rich region binding;pro…	adherens junction;anchoring junction;blood microparticle;cell cortex;cell junction;cell part;cell projection;cell-substrate adherens junction;cell-substrate junction;cytoplasm;cytoplasmic part;cytoskeleton;cytosol;extracellular membrane-bounded organelle;extracellular organelle;extracellular region part;extracellular vesicular exosome;focal adhesion;intracellular membrane-bounded organelle;intrac…	Regulation of actin cytoskeleton;Shigellosis	7	7	5	54.3	54.3	40	15.054	0	98.175	189290000	172	0.0985093	0.197795	0.0985093	0.197795	P07737	P07737	Profilin-1	PFN1	145
19.2762641906738	18.6271343231201	17.4239635467529				9606	anatomical structure development;anatomical structure morphogenesis;biological regulation;blood coagulation;blood vessel development;cell activation;cell migration;cell motility;cell surface receptor linked signaling pathway;cellular component assembly;cellular component disassembly;cellular component disassembly at cellular level;cellular component movement;cellular component organization;cellul…	binding;binding, bridging;cation binding;extracellular matrix structural constituent;growth factor binding;identical protein binding;ion binding;metal ion binding;platelet-derived growth factor binding;protein binding;protein binding, bridging;structural molecule activity	cell part;collagen;collagen type I;cytoplasmic part;endoplasmic reticulum lumen;endoplasmic reticulum part;extracellular matrix;extracellular matrix part;extracellular membrane-bounded organelle;extracellular organelle;extracellular region;extracellular region part;extracellular space;extracellular vesicular exosome;fibrillar collagen;intracellular organelle lumen;intracellular organelle part;int…	Amoebiasis;ECM-receptor interaction;Focal adhesion;Protein digestion and absorption	9	9	9	7.2	7.2	7.2	129.31	0	323.31	287450000	277	0.59169	0.705761	0.59169	0.705761	P08123	P08123	Collagen alpha-2(I) chain	COL1A2	149
20.3224391937256	20.5834426879883	20.7044467926025				9606	actin filament-based movement;actin filament-based process;actin-mediated cell contraction;actin-myosin filament sliding;anatomical structure development;apoptosis;astrocyte development;astrocyte differentiation;Bergmann glial cell differentiation;biological regulation;cell death;cell development;cell differentiation;cellular component disassembly;cellular component disassembly at cellular level;…	binding;double-stranded RNA binding;glycoprotein binding;identical protein binding;nucleic acid binding;protein binding;protein C-terminus binding;RNA binding;scaffold protein binding;structural constituent of cytoskeleton;structural constituent of eye lens;structural molecule activity	adherens junction;anchoring junction;cell junction;cell leading edge;cell part;cell projection;cell-substrate adherens junction;cell-substrate junction;cytoplasm;cytoplasmic part;cytoskeletal part;cytoskeleton;cytosol;extracellular membrane-bounded organelle;extracellular organelle;extracellular region part;extracellular vesicular exosome;focal adhesion;intermediate filament;intermediate filament…		35	35	30	73.8	73.8	66.5	53.651	0	323.31	NaN	1167	0.233577	0.354117	0.233577	0.354117	P08670;P41219;P14136;Q16352;P07196;P07197	P08670	Vimentin	VIM	152
17.4668350219727	17.9145698547363	18.0466594696045				9606	biological regulation;blood coagulation;cellular process;cellular response to stimulus;coagulation;hemostasis;multicellular organismal process;negative regulation of apoptosis;negative regulation of biological process;negative regulation of catalytic activity;negative regulation of cell death;negative regulation of cellular process;negative regulation of coagulation;negative regulation of molecul…	binding;calcium ion binding;calcium-dependent phospholipid binding;cation binding;enzyme inhibitor activity;enzyme regulator activity;ion binding;lipase inhibitor activity;lipid binding;metal ion binding;phospholipase inhibitor activity;phospholipid binding	adherens junction;anchoring junction;blood microparticle;cell junction;cell part;cell-substrate adherens junction;cell-substrate junction;cytoplasm;endothelial microparticle;external side of plasma membrane;extracellular membrane-bounded organelle;extracellular organelle;extracellular region part;extracellular vesicular exosome;focal adhesion;intracellular;intracellular part;membrane;membrane par…		10	10	10	37.5	37.5	37.5	35.936	0	91.571	69929000	132	0.647032	0.746214	0.647032	0.746214	P08758	P08758	Annexin A5	ANXA5	153
16.6017265319824	17.538911819458	17.6438159942627				9606	biological adhesion;biosynthetic process;catabolic process;cell adhesion;cellular biosynthetic process;cellular catabolic process;cellular component assembly;cellular component assembly at cellular level;cellular component disassembly;cellular component disassembly at cellular level;cellular component organization;cellular component organization at cellular level;cellular component organization o…	binding;laminin receptor activity;receptor activity;ribonucleoprotein binding;ribosome binding;structural constituent of ribosome;structural molecule activity	90S preribosome;cell part;cytoplasm;cytoplasmic part;cytosol;cytosolic small ribosomal subunit;extracellular membrane-bounded organelle;extracellular organelle;extracellular region part;extracellular vesicular exosome;intracellular membrane-bounded organelle;intracellular organelle;intracellular organelle part;intracellular part;macromolecular complex;membrane;membrane-bounded organelle;membrane-…	Ribosome	4	4	4	18	18	18	32.854	0	60.468	37097000	69	0.953261	0.979775	0.953261	0.979775	P08865	P08865	40S ribosomal protein SA	RPSA	154
18.0130634307861	18.2738418579102	18.6022663116455				9606	amine metabolic process;anatomical structure development;biological regulation;carboxylic acid metabolic process;cell proliferation;cellular amine metabolic process;cellular amino acid metabolic process;cellular ketone metabolic process;cellular metabolic process;cellular modified amino acid metabolic process;cellular nitrogen compound metabolic process;cellular process;cellular response to bioti…	binding;catalytic activity;dinitrosyl-iron complex binding;enzyme binding;enzyme regulator activity;glutathione transferase activity;JUN kinase binding;kinase binding;kinase regulator activity;nitric oxide binding;protein binding;protein kinase binding;S-nitrosoglutathione binding;transferase activity;transferase activity, transferring alkyl or aryl (other than methyl) groups	cell part;cytoplasm;cytoplasmic part;cytosol;extracellular membrane-bounded organelle;extracellular organelle;extracellular region part;extracellular space;extracellular vesicular exosome;intracellular;intracellular membrane-bounded organelle;intracellular organelle;intracellular part;macromolecular complex;membrane;membrane-bounded organelle;membrane-bounded vesicle;mitochondrion;nucleus;organel…	Drug metabolism - cytochrome P450;Glutathione metabolism;Metabolism of xenobiotics by cytochrome P450	4	4	4	27.1	27.1	27.1	23.356	0	85.808	64924000	54	0.770175	0.840092	0.770175	0.840092	P09211	P09211	Glutathione S-transferase P	GSTP1	155
17.6412830352783	18.4458065032959	18.4921588897705				9606	apoptosis;B cell activation;B cell activation involved in immune response;B cell differentiation;biological regulation;carbohydrate homeostasis;cell activation;cell activation involved in immune response;cell death;cell differentiation;cellular chemical homeostasis;cellular developmental process;cellular glucose homeostasis;cellular homeostasis;cellular process;cellular response to carbohydrate s…	binding;carbohydrate binding;disaccharide binding;galactoside binding;lactose binding;molecular transducer activity;monosaccharide binding;signal transducer activity;sugar binding	cell part;cell surface;cytoplasm;extracellular matrix;extracellular membrane-bounded organelle;extracellular organelle;extracellular region part;extracellular space;extracellular vesicular exosome;intracellular;intracellular membrane-bounded organelle;intracellular organelle;intracellular part;membrane-bounded organelle;membrane-bounded vesicle;nucleus;organelle;proteinaceous extracellular matrix…		9	9	9	79.3	79.3	79.3	14.716	0	138.47	180170000	176	0.955739	0.981196	0.955739	0.981196	P09382	P09382	Galectin-1	LGALS1	156
19.4211235046387	20.7905178070068	20.9568099975586				9606					6	6	2	70.8	70.8	16	11.265	0	293.33	571650000	180	0.331876	0.458844	0.331876	0.458844	P0DOY3;P0DOY2	P0DOY3;P0DOY2			162
18.5766906738281	18.5999698638916	18.1322689056396				9606	activation of immune response;anatomical structure morphogenesis;apoptotic mitochondrial changes;biological regulation;blood coagulation;cell activation;cell morphogenesis;cellular component assembly;cellular component assembly at cellular level;cellular component morphogenesis;cellular component organization;cellular component organization at cellular level;cellular component organization or bio…	binding;chaperone binding;enzyme binding;misfolded protein binding;protein binding;ubiquitin protein ligase binding	blood microparticle;cell part;chromaffin granule;cytoplasm;cytoplasmic membrane-bounded vesicle;cytoplasmic membrane-bounded vesicle lumen;cytoplasmic part;cytoplasmic vesicle;cytoplasmic vesicle part;cytosol;endoplasmic reticulum;extracellular matrix;extracellular membrane-bounded organelle;extracellular organelle;extracellular region;extracellular region part;extracellular space;extracellular v…		8	8	8	23.2	23.2	23.2	52.494	0	89.764	111950000	106	0.940801	0.967081	0.940801	0.967081	P10909	P10909	Clusterin;Clusterin beta chain;Clusterin alpha chain	CLU	169
15.8185367584229	15.5885496139526	15.8169565200806				9606	activation of signaling protein activity involved in unfolded protein response;anatomical structure arrangement;anatomical structure development;biological regulation;blood coagulation;catabolic process;cell activation;cell communication;cellular catabolic process;cellular macromolecule catabolic process;cellular macromolecule metabolic process;cellular metabolic process;cellular process;cellular…	adenyl nucleotide binding;adenyl ribonucleotide binding;ATP binding;ATPase activity;binding;calcium ion binding;catalytic activity;cation binding;chaperone binding;enzyme binding;glycoprotein binding;hydrolase activity;hydrolase activity, acting on acid anhydrides;hydrolase activity, acting on acid anhydrides, in phosphorus-containing anhydrides;ion binding;metal ion binding;misfolded protein bin…	adherens junction;anchoring junction;cell junction;cell part;cell surface;cell-substrate adherens junction;cell-substrate junction;cytoplasmic membrane-bounded vesicle;cytoplasmic part;cytoplasmic vesicle;endoplasmic reticulum;endoplasmic reticulum chaperone complex;endoplasmic reticulum lumen;endoplasmic reticulum membrane;endoplasmic reticulum part;endoplasmic reticulum-Golgi intermediate compa…	Prion diseases;Protein export;Protein processing in endoplasmic reticulum	6	5	5	11.6	9.2	9.2	72.332	0	29.519	14083000	6	0.18049	0.291511	0.18049	0.291511	P11021	P11021	78 kDa glucose-regulated protein	HSPA5	170
17.720365524292	17.9241676330566	17.2571620941162				9606	axon guidance;biological adhesion;cell adhesion;cell differentiation;cellular component assembly;cellular component disassembly;cellular component disassembly at cellular level;cellular component organization;cellular component organization at cellular level;cellular component organization or biogenesis;cellular component organization or biogenesis at cellular level;cellular developmental process…	binding;growth factor binding;platelet-derived growth factor binding;protein binding	anchoring collagen;cell part;collagen;collagen type VI;cytoplasmic part;endoplasmic reticulum lumen;endoplasmic reticulum part;extracellular matrix;extracellular matrix part;extracellular membrane-bounded organelle;extracellular organelle;extracellular region;extracellular region part;extracellular vesicular exosome;intracellular organelle lumen;intracellular organelle part;intracellular part;lys…	ECM-receptor interaction;Focal adhesion;Protein digestion and absorption	13	13	13	19.1	19.1	19.1	108.53	0	127.69	85857000	144	0.541166	0.660595	0.541166	0.660595	P12109	P12109	Collagen alpha-1(VI) chain	COL6A1	173
17.7673168182373	18.5720844268799	17.856616973877				9606	axon guidance;biological adhesion;cell adhesion;cellular component assembly;cellular component disassembly;cellular component disassembly at cellular level;cellular component organization;cellular component organization at cellular level;cellular component organization or biogenesis;cellular component organization or biogenesis at cellular level;cellular process;chemotaxis;collagen catabolic proc…		cell part;collagen;cytoplasmic part;endoplasmic reticulum lumen;endoplasmic reticulum part;extracellular matrix;extracellular matrix part;extracellular membrane-bounded organelle;extracellular organelle;extracellular region;extracellular region part;extracellular space;extracellular vesicular exosome;intracellular organelle lumen;intracellular organelle part;intracellular part;macromolecular comp…	ECM-receptor interaction;Focal adhesion;Protein digestion and absorption	13	13	13	15	15	15	108.58	0	116.45	161590000	326	0.951903	0.976942	0.951903	0.976942	P12110	P12110	Collagen alpha-2(VI) chain	COL6A2	174
18.2813243865967	18.2876586914063	17.9627552032471				9606	anatomical structure development;axon guidance;biological adhesion;cell adhesion;cellular component disassembly;cellular component disassembly at cellular level;cellular component organization;cellular component organization at cellular level;cellular component organization or biogenesis;cellular component organization or biogenesis at cellular level;cellular process;chemotaxis;collagen catabolic…	endopeptidase inhibitor activity;endopeptidase regulator activity;enzyme inhibitor activity;enzyme regulator activity;peptidase inhibitor activity;peptidase regulator activity;serine-type endopeptidase inhibitor activity	anchoring collagen;cell part;collagen;collagen type VI;cytoplasmic part;endoplasmic reticulum lumen;endoplasmic reticulum part;extracellular matrix;extracellular matrix part;extracellular membrane-bounded organelle;extracellular organelle;extracellular region;extracellular region part;extracellular space;extracellular vesicular exosome;intracellular organelle lumen;intracellular organelle part;in…	ECM-receptor interaction;Focal adhesion;Protein digestion and absorption	30	30	30	12.3	12.3	12.3	343.67	0	215.64	159900000	189	0.980302	0.994847	0.980302	0.994847	P12111	P12111	Collagen alpha-3(VI) chain	COL6A3	175
15.887978553772	16.2600059509277	16.8678817749023				9606	actin cytoskeleton organization;actin filament bundle assembly;actin filament organization;actin filament-based process;anatomical structure morphogenesis;biological regulation;cell activation;cell activation involved in immune response;cell migration;cell motility;cellular component assembly;cellular component assembly at cellular level;cellular component disassembly;cellular component disassemb…	actin binding;actin filament binding;binding;calcium ion binding;cation binding;cytoskeletal protein binding;enzyme binding;GTPase binding;ion binding;metal ion binding;protein binding	actin cytoskeleton;actin filament;actin filament bundle;adherens junction;anchoring junction;cell junction;cell part;cell projection;cell projection membrane;cell projection part;cell-substrate adherens junction;cell-substrate junction;cytoplasm;cytoplasmic part;cytoskeletal part;cytoskeleton;cytosol;extracellular membrane-bounded organelle;extracellular organelle;extracellular region part;extrac…		11	11	11	21.4	21.4	21.4	70.288	0	89.566	43969000	57	0.238821	0.360435	0.238821	0.360435	P13796;P13797;Q14651	P13796	Plastin-2	LCP1	180
17.0306663513184	17.5722999572754	18.0251197814941				9606	anatomical structure development;biological regulation;cell chemotaxis;cell differentiation;cell migration;cell motility;cellular component movement;cellular component organization;cellular component organization at cellular level;cellular component organization or biogenesis;cellular component organization or biogenesis at cellular level;cellular developmental process;cellular macromolecule meta…	binding;carbohydrate binding;chemoattractant activity;extracellular matrix binding;IgE binding;immunoglobulin binding;laminin binding;protein binding;protein complex binding	cell part;cytoplasm;cytoplasmic part;external side of plasma membrane;extracellular matrix;extracellular membrane-bounded organelle;extracellular organelle;extracellular region part;extracellular space;extracellular vesicular exosome;immunological synapse;intracellular membrane-bounded organelle;intracellular organelle;intracellular organelle part;intracellular part;macromolecular complex;membran…		5	5	5	23.2	23.2	23.2	26.152	0	49.597	49152000	93	0.779801	0.848735	0.779801	0.848735	P17931	P17931	Galectin-3	LGALS3	190
20.165699005127	21.6572742462158	22.4993801116943				9606	cellular component disassembly;cellular component disassembly at cellular level;cellular component organization;cellular component organization at cellular level;cellular component organization or biogenesis;cellular component organization or biogenesis at cellular level;cellular process;defense response;extracellular matrix disassembly;extracellular matrix organization;extracellular structure or…	catalytic activity;endopeptidase activity;hydrolase activity;peptidase activity;peptidase activity, acting on L-amino acid peptides;serine hydrolase activity;serine-type endopeptidase activity;serine-type peptidase activity	extracellular region;extracellular region part;extracellular space		11	11	11	36	36	36	30.515	0	323.31	1362700000	771	0.083011	0.176262	0.083011	0.176262	Q15661;P20231;Q9BZJ3;A6NIE9;P05981	Q15661;P20231	Tryptase alpha/beta-1;Tryptase beta-2	TPSAB1;TPSB2	195
17.8616523742676	18.8934135437012	19.0167007446289				9606	amine metabolic process;aminoglycan biosynthetic process;aminoglycan catabolic process;aminoglycan metabolic process;biological regulation;biosynthetic process;carbohydrate biosynthetic process;carbohydrate catabolic process;carbohydrate metabolic process;catabolic process;cellular biosynthetic process;cellular catabolic process;cellular metabolic process;cellular process;glycosaminoglycan biosyn…		cell part;cytoplasmic part;extracellular matrix;extracellular membrane-bounded organelle;extracellular organelle;extracellular region;extracellular region part;extracellular space;extracellular vesicular exosome;Golgi apparatus part;Golgi lumen;intracellular organelle lumen;intracellular organelle part;intracellular part;lysosomal lumen;membrane-bounded organelle;membrane-bounded vesicle;membrane…		8	8	8	38.9	38.9	38.9	33.922	0	323.31	202560000	102	0.451999	0.580705	0.451999	0.580705	P20774	P20774	Mimecan	OGN	196
17.2810211181641	16.7332878112793	15.896933555603				9606	biosynthetic process;cellular biosynthetic process;cellular macromolecule biosynthetic process;cellular macromolecule metabolic process;cellular metabolic process;cellular nitrogen compound metabolic process;cellular process;DNA metabolic process;DNA replication;immune system process;macromolecule biosynthetic process;macromolecule metabolic process;metabolic process;nitrogen compound metabolic p…		cell part;intracellular membrane-bounded organelle;intracellular organelle;intracellular part;membrane-bounded organelle;nucleus;organelle		3	3	3	22.5	22.5	22.5	11.53	0	25.916	36402000	21	0.183346	0.294897	0.183346	0.294897	P20962	P20962	Parathymosin	PTMS	197
16.357479095459	13.7134246826172	13.5414009094238				9606	actin crosslink formation;actin cytoskeleton organization;actin cytoskeleton reorganization;actin filament organization;actin filament-based process;anatomical structure formation involved in morphogenesis;anatomical structure morphogenesis;biological adhesion;biological regulation;biosynthetic process;blood coagulation;cAMP-mediated signaling;cell activation;cell adhesion;cell cycle process;cell…	actin binding;actin filament binding;binding;cytoskeletal protein binding;enzyme binding;Fc-gamma receptor I complex binding;glycoprotein binding;GTPase binding;identical protein binding;immunoglobulin receptor binding;molecular transducer activity;protein binding;protein dimerization activity;protein homodimerization activity;Rac GTPase binding;Ral GTPase binding;Ras GTPase binding;receptor bind…	actin cytoskeleton;actin filament;adherens junction;anchoring junction;cell body;cell cortex part;cell junction;cell part;cell projection part;cell-substrate adherens junction;cell-substrate junction;chromosomal part;cortical cytoskeleton;cytoplasm;cytoplasmic part;cytoskeletal part;cytoskeleton;cytosol;dendritic shaft;extracellular membrane-bounded organelle;extracellular organelle;extracellular…	Focal adhesion;MAPK signaling pathway	23	23	23	12.8	12.8	12.8	280.74	0	155.66	73811000	78	0.0357274	0.0805861	0.0357274	0.0805861	P21333;O75369;Q14315	P21333	Filamin-A	FLNA	198
18.2984733581543	17.5621147155762	17.5587596893311				9606	amine metabolic process;aminoglycan biosynthetic process;aminoglycan catabolic process;aminoglycan metabolic process;biosynthetic process;blood vessel remodeling;carbohydrate biosynthetic process;carbohydrate catabolic process;carbohydrate metabolic process;catabolic process;cellular biosynthetic process;cellular catabolic process;cellular component organization;cellular component organization at…	binding;carbohydrate binding;extracellular matrix binding;extracellular matrix structural constituent;glycosaminoglycan binding;pattern binding;polysaccharide binding;structural molecule activity	cell part;cell surface;cytoplasmic membrane-bounded vesicle;cytoplasmic part;cytoplasmic vesicle;extracellular matrix;extracellular membrane-bounded organelle;extracellular organelle;extracellular region;extracellular region part;extracellular vesicular exosome;Golgi apparatus part;Golgi lumen;intracellular membrane-bounded organelle;intracellular organelle;intracellular organelle lumen;intracell…		8	7	7	25	22.8	22.8	41.654	0	113.23	83351000	105	0.36357	0.495958	0.36357	0.495958	P21810	P21810	Biglycan	BGN	199
17.5811729431152	17.1959934234619	16.7704277038574				9606	anatomical structure formation involved in morphogenesis;anatomical structure morphogenesis;apoptotic cell clearance;biological regulation;blood vessel remodeling;branching involved in salivary gland morphogenesis;calcium ion homeostasis;cation homeostasis;cellular calcium ion homeostasis;cellular cation homeostasis;cellular chemical homeostasis;cellular component assembly;cellular component orga…	binding;catalytic activity;cation binding;GTP binding;guanyl nucleotide binding;guanyl ribonucleotide binding;ion binding;metal ion binding;nucleotide binding;protein-glutamine gamma-glutamyltransferase activity;purine nucleotide binding;purine ribonucleoside triphosphate binding;purine ribonucleotide binding;ribonucleotide binding;transferase activity;transferase activity, transferring acyl grou…	adherens junction;anchoring junction;cell junction;cell part;cell-substrate adherens junction;cell-substrate junction;cytoplasmic part;cytosol;extracellular membrane-bounded organelle;extracellular organelle;extracellular region part;extracellular vesicular exosome;focal adhesion;intracellular membrane-bounded organelle;intracellular organelle;intracellular part;intrinsic to membrane;intrinsic to…	Huntington's disease	9	9	9	16.2	16.2	16.2	77.328	0	60.422	42863000	78	0.344891	0.476207	0.344891	0.476207	P21980	P21980	Protein-glutamine gamma-glutamyltransferase 2	TGM2	200
17.9696960449219	18.8535499572754	18.6620445251465				9606	biological regulation;cellular macromolecule metabolic process;cellular metabolic process;cellular nitrogen compound metabolic process;cellular process;establishment of localization;establishment of RNA localization;gene expression;macromolecule metabolic process;metabolic process;mRNA metabolic process;mRNA processing;negative regulation of biological process;negative regulation of biosynthetic …	binding;DNA binding;nucleic acid binding;nucleotide binding;RNA binding;sequence-specific DNA binding;single-stranded DNA binding;single-stranded telomeric DNA binding;structure-specific DNA binding;telomeric DNA binding	catalytic step 2 spliceosome;cell part;cytoplasm;intracellular membrane-bounded organelle;intracellular organelle;intracellular organelle part;intracellular part;macromolecular complex;membrane;membrane-bounded organelle;nuclear part;nucleoplasm;nucleus;organelle;organelle part;ribonucleoprotein complex;spliceosomal complex		11	11	10	34.8	34.8	32.3	37.429	0	130.02	181350000	201	0.575108	0.689663	0.575108	0.689663	P22626;Q32P51	P22626	Heterogeneous nuclear ribonucleoproteins A2/B1	HNRNPA2B1	204
16.8448619842529	16.8112564086914	17.0160675048828				9606	anatomical structure development;biological regulation;bone development;cellular component organization;cellular component organization at cellular level;cellular component organization or biogenesis;cellular component organization or biogenesis at cellular level;cellular macromolecule metabolic process;cellular metabolic process;cellular process;cellular protein metabolic process;chaperone-media…	binding;catalytic activity;cis-trans isomerase activity;enzyme binding;isomerase activity;peptide binding;peptidyl-prolyl cis-trans isomerase activity;protein binding;protein complex binding;RNA polymerase binding;unfolded protein binding	adherens junction;anchoring junction;cell junction;cell part;cell-substrate adherens junction;cell-substrate junction;cytoplasmic membrane-bounded vesicle;cytoplasmic part;cytoplasmic vesicle;endoplasmic reticulum;endoplasmic reticulum lumen;endoplasmic reticulum part;extracellular membrane-bounded organelle;extracellular organelle;extracellular region part;extracellular vesicular exosome;focal a…		3	3	3	13.9	13.9	13.9	23.742	0	19.667	18330000	12	NaN	NaN	NaN	NaN	P23284	P23284	Peptidyl-prolyl cis-trans isomerase B	PPIB	205
17.7557239532471	17.8329982757568	18.2011089324951				9606	catabolic process;cellular catabolic process;cellular lipid catabolic process;cellular lipid metabolic process;cellular metabolic process;cellular process;cellular response to chemical stimulus;cellular response to hydrogen peroxide;cellular response to oxidative stress;cellular response to reactive oxygen species;cellular response to stimulus;cellular response to stress;hydrogen peroxide catabol…	antioxidant activity;binding;carboxylic ester hydrolase activity;catalytic activity;enzyme binding;glutathione peroxidase activity;hydrolase activity;hydrolase activity, acting on ester bonds;lipase activity;oxidoreductase activity;oxidoreductase activity, acting on paired donors, with incorporation or reduction of molecular oxygen;oxidoreductase activity, acting on peroxide as acceptor;peroxidas…	cell part;cytoplasm;cytoplasmic membrane-bounded vesicle;cytoplasmic part;cytoplasmic vesicle;cytosol;extracellular membrane-bounded organelle;extracellular organelle;extracellular region part;extracellular space;extracellular vesicular exosome;intracellular membrane-bounded organelle;intracellular organelle;intracellular part;lysosome;lytic vacuole;membrane;membrane-bounded organelle;membrane-bo…	Methane metabolism;Phenylalanine metabolism;Phenylpropanoid biosynthesis	9	9	9	47.8	47.8	47.8	25.035	0	64.351	83416000	150	0.393254	0.532554	0.393254	0.532554	P30041	P30041	Peroxiredoxin-6	PRDX6	221
16.0486125946045	16.6172523498535	16.8891506195068				9606	anatomical structure development;biological regulation;catabolic process;cell differentiation;cellular catabolic process;cellular chemical homeostasis;cellular component organization;cellular component organization at cellular level;cellular component organization or biogenesis;cellular component organization or biogenesis at cellular level;cellular developmental process;cellular homeostasis;cell…	alkyl hydroperoxide reductase activity;antioxidant activity;binding;caspase inhibitor activity;caspase regulator activity;catalytic activity;cysteine-type endopeptidase inhibitor activity;endopeptidase inhibitor activity;endopeptidase regulator activity;enzyme binding;enzyme inhibitor activity;enzyme regulator activity;kinase binding;oxidoreductase activity;oxidoreductase activity, acting on a su…	cell part;cytoplasm;cytoplasmic part;cytosol;early endosome;endosome;extracellular membrane-bounded organelle;extracellular organelle;extracellular region part;extracellular vesicular exosome;intracellular membrane-bounded organelle;intracellular organelle;intracellular organelle lumen;intracellular organelle part;intracellular part;membrane-bounded organelle;membrane-bounded vesicle;membrane-enc…		4	4	4	17.2	17.2	17.2	27.692	0	47.85	25989000	51	0.418061	0.556628	0.418061	0.556628	P30048	P30048	Thioredoxin-dependent peroxide reductase, mitochondrial	PRDX3	225
19.0419368743896	18.3736763000488	18.8725147247314				9606		adenyl nucleotide binding;adenyl ribonucleotide binding;ATP binding;binding;endopeptidase inhibitor activity;endopeptidase regulator activity;enzyme binding;enzyme inhibitor activity;enzyme regulator activity;kinase binding;lipid binding;nucleotide binding;peptidase inhibitor activity;peptidase regulator activity;phosphatidylethanolamine binding;phospholipid binding;protein binding;protein kinase…	cell part;cytoplasm;extracellular membrane-bounded organelle;extracellular organelle;extracellular region part;extracellular vesicular exosome;intracellular membrane-bounded organelle;intracellular organelle;intracellular part;membrane-bounded organelle;membrane-bounded vesicle;nucleus;organelle;vesicle		9	9	9	63.6	63.6	63.6	21.057	0	197.46	110630000	112	0.516094	0.64564	0.516094	0.64564	P30086	P30086	Phosphatidylethanolamine-binding protein 1;Hippocampal cholinergic neurostimulating peptide	PEBP1	227
18.4159240722656	20.0414409637451	20.1207427978516				9606	biological regulation;biosynthetic process;catabolic process;cellular biosynthetic process;cellular catabolic process;cellular macromolecule metabolic process;cellular metabolic process;cellular nitrogen compound metabolic process;cellular process;cellular response to chemical stimulus;cellular response to hydrogen peroxide;cellular response to oxidative stress;cellular response to oxygen radical…	antioxidant activity;catalytic activity;oxidoreductase activity;oxidoreductase activity, acting on paired donors, with incorporation or reduction of molecular oxygen;oxidoreductase activity, acting on peroxide as acceptor;peroxidase activity;peroxiredoxin activity;thioredoxin peroxidase activity	cell part;cytoplasm;cytoplasmic part;cytosol;extracellular membrane-bounded organelle;extracellular organelle;extracellular region part;extracellular vesicular exosome;intracellular part;membrane-bounded organelle;membrane-bounded vesicle;organelle;vesicle		10	10	9	48.5	48.5	42.9	21.892	0	323.31	411690000	432	0.612233	0.721825	0.612233	0.721825	P32119	P32119	Peroxiredoxin-2	PRDX2	235
18.147102355957	19.1770401000977	19.238374710083				9606	cell differentiation;cellular developmental process;cellular process;developmental process;epithelial cell differentiation		extracellular membrane-bounded organelle;extracellular organelle;extracellular region part;extracellular vesicular exosome;membrane-bounded organelle;membrane-bounded vesicle;organelle;vesicle		12	12	12	70.9	70.9	70.9	22.391	0	183.1	302120000	246	0.389585	0.526149	0.389585	0.526149	P37802	P37802	Transgelin-2	TAGLN2	240
16.026065826416	17.0847492218018	17.8239517211914				-1;9606	amine metabolic process;aminoglycan biosynthetic process;aminoglycan catabolic process;aminoglycan metabolic process;anatomical structure development;biological regulation;biosynthetic process;carbohydrate biosynthetic process;carbohydrate catabolic process;carbohydrate metabolic process;cartilage development;catabolic process;cellular biosynthetic process;cellular catabolic process;cellular comp…	binding;collagen binding;extracellular matrix structural constituent;protein binding;structural molecule activity	cell part;collagen;cytoplasmic part;extracellular matrix;extracellular matrix part;extracellular membrane-bounded organelle;extracellular organelle;extracellular region;extracellular region part;extracellular space;extracellular vesicular exosome;fibrillar collagen;Golgi apparatus part;Golgi lumen;intracellular organelle lumen;intracellular organelle part;intracellular part;lysosomal lumen;membra…		10	10	10	33.1	33.1	33.1	38.429	0	137.42	117170000	134	0.94608	0.970589	0.94608	0.970589	P51884;CON__Q05443	P51884	Lumican	LUM	250
18.6798076629639	18.6815128326416	18.5449523925781				9606	aging;amine metabolic process;aminoglycan biosynthetic process;aminoglycan catabolic process;aminoglycan metabolic process;anatomical structure development;biosynthetic process;carbohydrate biosynthetic process;carbohydrate catabolic process;carbohydrate metabolic process;catabolic process;cell aging;cellular biosynthetic process;cellular catabolic process;cellular metabolic process;cellular proc…	binding;carbohydrate binding;extracellular matrix structural constituent;glycosaminoglycan binding;heparin binding;pattern binding;polysaccharide binding;structural molecule activity	cell part;cytoplasmic part;extracellular matrix;extracellular membrane-bounded organelle;extracellular organelle;extracellular region;extracellular region part;extracellular vesicular exosome;Golgi apparatus part;Golgi lumen;intracellular organelle lumen;intracellular organelle part;intracellular part;lysosomal lumen;membrane-bounded organelle;membrane-bounded vesicle;membrane-enclosed lumen;orga…		14	14	14	41.1	41.1	41.1	43.809	0	323.31	222440000	285	0.623378	0.728249	0.623378	0.728249	P51888	P51888	Prolargin	PRELP	251
22.0094795227051	20.8724784851074	21.2813873291016				9606	antibacterial humoral response;antimicrobial humoral response;biological regulation;cell killing;cellular process;cellular response to stimulus;chemotaxis;defense response;defense response to bacterium;defense response to fungus;defense response to Gram-positive bacterium;defense response to virus;estrogen receptor signaling pathway;humoral immune response;immune effector process;immune response;…		azurophil granule lumen;cell part;cytoplasmic membrane-bounded vesicle lumen;cytoplasmic part;cytoplasmic vesicle part;extracellular membrane-bounded organelle;extracellular organelle;extracellular region;extracellular region part;extracellular space;extracellular vesicular exosome;Golgi apparatus part;Golgi lumen;intracellular organelle lumen;intracellular organelle part;intracellular part;membr…		2	2	2	19.1	19.1	19.1	10.245	0	323.31	392380000	109	0.147585	0.253598	0.147585	0.253598	P59666;P59665	P59666;P59665	Neutrophil defensin 3;HP 3-56;Neutrophil defensin 2;Neutrophil defensin 1;HP 1-56;Neutrophil defensin 2	DEFA3;DEFA1	265
[truncated: 21 more rows]

## Sheet: Supplementary file 5_CTRLvsSTaI
Significant	#NAME?	Difference	Protein IDs	Majority protein IDs	Protein names	Gene names	id	Symbol color	Symbol type	Symbol size	Show label	Only identified by site	Reverse	Potential contaminant	Taxonomy IDs	Student's T-test Significant CTRL_STAGEI	Student's T-test significant	Peptides	Razor + unique peptides	Unique peptides	Sequence coverage [%]	Unique + razor sequence coverage [%]	Unique sequence coverage [%]	Mol. weight [kDa]	Q-value	Score	Intensity	MS/MS count	Density_LFQ intensity _4_04_Pz5_LFQ intensity _4_24_Pz5	Excluded fraction_LFQ intensity _4_04_Pz5_LFQ intensity _4_24_Pz5	Density_LFQ intensity _4_04_Pz5_LFQ intensity _4_24_Pz5_	Excluded fraction_LFQ intensity _4_04_Pz5_LFQ intensity _4_24_Pz5_	-Log Student's T-test p-value CTRL_STAGEI	Student's T-test Difference CTRL_STAGEI	Student's T-test Test statistic CTRL_STAGEI	CTRL1	CTRL2	CTRL3	pz1_STAGEI	pz2_STAGEI	pz3_STAGEII	pz4_STAGEI	pz5_STAGEII	pz6_STAGEI	pz7_STAGEI	pz8_STAGEII	pz9_STAGEI	pz10_STAGEI	pz11_STAGEII
[truncated: 87 more rows]

## Sheet: Supplementary file6_CTRLvsSTaII
Significant	#NAME?	Difference	Protein IDs	Majority protein IDs	Protein names	Gene names	id	Symbol color	Symbol type	Symbol size	Show label	Only identified by site	Reverse	Potential contaminant	Taxonomy IDs	Student's T-test Significant CTRL_STAGEII	Student's T-test significant	Peptides	Razor + unique peptides	Unique peptides	Sequence coverage [%]	Unique + razor sequence coverage [%]	Unique sequence coverage [%]	Mol. weight [kDa]	Q-value	Score	Intensity	MS/MS count	Density_LFQ intensity _4_04_Pz5_LFQ intensity _4_24_Pz5	Excluded fraction_LFQ intensity _4_04_Pz5_LFQ intensity _4_24_Pz5	Density_LFQ intensity _4_04_Pz5_LFQ intensity _4_24_Pz5_	Excluded fraction_LFQ intensity _4_04_Pz5_LFQ intensity _4_24_Pz5_	-Log Student's T-test p-value CTRL_STAGEII	Student's T-test Difference CTRL_STAGEII	Student's T-test Test statistic CTRL_STAGEII	CTRL1	CTRL2	CTRL3	pz1_STAGEI	pz2_STAGEI	pz3_STAGEII	pz4_STAGEI	pz5_STAGEII	pz6_STAGEI	pz7_STAGEI	pz8_STAGEII	pz9_STAGEI	pz10_STAGEI	pz11_STAGEII
[truncated: 87 more rows]

[truncated: 4 more sheets: Supplementaryfile7_CTRLvsFVC<75, Supplementaryfile8CTRLvsDLco<55, Supplementary File9_Mult_catego, Supplementary File10_NetworkA]
